# Supplementary material for: Type VI secretion system completeness shapes evolutionary trade-offs in the Acinetobacter baumannii resistome
Source: Front Microbiol. 2026 Jul 15;17:1867466. doi: 10.3389/fmicb.2026.1867466 (PMC13416068; doi:10.3389/fmicb.2026.1867466)
Supplement: Supplementary file 9 [file Data_Sheet_3.CSV]

Supplementary Table S1: Detailed metadata of Acinetobacter-positive clinical samples analyzed by metagenomic next-generation sequencing (mNGS).
ID	Sample	Department	G+ bacteria	G- bacteria	Fungus	virus	Atypical_pathogen	Parasite	MtbC	Total_resistance	Acinetobacter-resistance	virulence_gene
1	BALF	ICU		Acinetobacter baumannii Klebsiella pneumoniae							none
2	BALF	ICU		Acinetobacter baumannii Klebsiella variicola Serratia marcescens						blaOXA-23	undetermine
3	BALF	ICU	Enterococcus faecalis	Acinetobacter baumannii Klebsiella aerogenes Pseudomonas aeruginosa	Candida albicans	HSV1					none
4	Blood	ICU	Enterococcus faecalis	Acinetobacter baumannii						blaOXA-23 blaTEM	Ab-blaOXA-23 Ab-blaTEM
5	Blood	ICU		Acinetobacter baumannii		EBV					none
6	Blood	ICU		Acinetobacter baumannii		HSV1 EBV CMV					none
7	Sputum	Cadre Ward	Enterococcus faecalis	Acinetobacter baumannii Klebsiella pneumoniae Enterobacter hormaechei Enterobacter cloacae	Candida albicans Candida glabrata					blaSHV blaNDM	undetermine	iutA rmpA2
8	Sputum	Department of Hyperbaric Oxygen		Acinetobacter baumannii Stenotrophomonas maltophilia Enterobacter hormaechei Enterobacter cloacae						blaTEM	undetermine
9	Sputum	Cadre Ward	Enterococcus faecium	Acinetobacter baumannii Elizabethkingia meningoseptica	Candida tropicalis Trichosporon asahii Clavispora lusitaniae	EBV					none
10	Sputum	Cadre Ward	Enterococcus faecalis	Acinetobacter baumannii Elizabethkingia meningoseptica Pseudomonas aeruginosa Enterobacter cloacae	Candida albicans Candida glabrata Pneumocystis jirovecii	EBV CMV				blaTEM blaCTX-M	undetermine
11	Sputum	ICU	Staphylococcus aureus	Acinetobacter baumannii Escherichia coli Enterobacter hormaechei Enterobacter cloacae Klebsiella pneumoniae		HSV1				blaTEM blaCTX-M blaOXA-23 ErmC mecA	undetermine
12	Sputum	Department of Hyperbaric Oxygen	Enterococcus faecalis	Acinetobacter baumannii Escherichia coli	Candida albicans					blaTEM blaCTX-M blaOXA-23	undetermine
13	Sputum	Department of Neurology	Enterococcus faecalis Staphylococcus aureus Streptococcus anginosus	Acinetobacter baumannii Klebsiella pneumoniae	Candida albicans	EBV				ErmC mecA blaSHV	none
14	Sputum	Department of Hyperbaric Oxygen	Enterococcus faecalis	Acinetobacter baumannii Escherichia coli Stenotrophomonas maltophilia Serratia marcescens		HSV1 EBV				blaCTX-M	undetermine
15	Sputum	Department of Hyperbaric Oxygen		Acinetobacter baumannii Pseudomonas aeruginosa Elizabethkingia anophelis							none
16	Sputum	Department of Hyperbaric Oxygen	Streptococcus constellatus	Acinetobacter nosocomialis	Aspergillus terreus Aspergillus fumigatus Candida albicans Pneumocystis jirovecii	HHV-6B					none
17	Sputum	Department of Hyperbaric Oxygen		Acinetobacter baumannii Klebsiella pneumoniae							none	iutA rmpA2
18	Sputum	ICU	Enterococcus faecalis Enterococcus faecium	Acinetobacter baumannii Acinetobacter nosocomialis Stenotrophomonas maltophilia	Candida albicans	HSV1 EBV					none
19	Sputum	Department of Hyperbaric Oxygen		Acinetobacter baumannii Klebsiella pneumoniae Pseudomonas aeruginosa							none
20	Sputum	Department of Hyperbaric Oxygen		Acinetobacter baumannii Pseudomonas aeruginosa		HSV1				blaTEM blaOXA-23 blaSHV	undetermine
21	Sputum	Department of Hyperbaric Oxygen	Enterococcus faecium Streptococcus constellatus Streptococcus anginosus	Acinetobacter baumannii Klebsiella pneumoniae						blaOXA-23 ErmB	undetermine
22	Sputum	Department of Hyperbaric Oxygen		Acinetobacter baumannii Elizabethkingia meningoseptica Pseudomonas aeruginosa Proteus mirabilis Enterobacter cloacae Enterobacter hormaechei	Candida albicans						none
23	Sputum	Department of Hyperbaric Oxygen	Staphylococcus aureus Enterococcus faecium	Acinetobacter baumannii Klebsiella pneumoniae Pseudomonas aeruginosa						blaOXA-23 mecA	undetermine
24	Sputum	Department of Hyperbaric Oxygen	Enterococcus faecium Enterococcus faecalis Streptococcus constellatus	Acinetobacter baumannii Acinetobacter pittii Klebsiella pneumoniae							none	iutA rmpA2
25	Sputum	Department of Hyperbaric Oxygen		Acinetobacter baumannii Elizabethkingia meningoseptica Achromobacter xylosoxidans Klebsiella pneumoniae Serratia marcescens		HHV-6B HHV-7				blaTEM blaCTX-M blaOXA-23 bla KPC blaSHV	undetermine
26	Sputum	Department of Hyperbaric Oxygen	Enterococcus faecium	Acinetobacter baumannii Klebsiella pneumoniae Pseudomonas aeruginosa	Candida albicans					blaTEM blaSHV	undetermine
27	Sputum	Department of Hyperbaric Oxygen	Staphylococcus aureus Corynebacterium striatum	Acinetobacter nosocomialis Elizabethkingia anophelis Klebsiella pneumoniae						blaCTX-M	undetermine
28	BALF	PICU		Acinetobacter baumannii Klebsiella pneumoniae	Pneumocystis jirovecii	CMV				blaTEM	undetermine
29	BALF	PICU	Staphylococcus aureus	Acinetobacter nosocomialis Chryseobacterium indologenes Achromobacter xylosoxidans Pseudomonas aeruginosa Stenotrophomonas maltophilia	Pneumocystis jirovecii						none
30	BALF	PICU		Acinetobacter baumannii Klebsiella pneumoniae Klebsiella aerogenes	Clavispora lusitaniae						none
31	BALF	PICU	Staphylococcus aureus Streptococcus pneumoniae	Acinetobacter baumannii Enterobacter cloacae Enterobacter hormaechei						ErmB blaTEM	undetermine
32	BALF	PICU		Acinetobacter baumannii	Candida albicans	HHV-6B					none
33	Sputum	Department of Neonatology		Acinetobacter nosocomialis							none
34	BALF	ICU	Enterococcus faecium	Acinetobacter pittii		WUPyV					none
35	Sputum	Department of Hyperbaric Oxygen		Acinetobacter baumannii Klebsiella pneumoniae Stenotrophomonas maltophilia Bacteroides fragilis Proteus mirabilis	Candida albicans	HSV1 CMV					none	iutA rmpA2
36	Sputum	Department of Hyperbaric Oxygen	Enterococcus faecium Enterococcus faecalis	Acinetobacter baumannii Stenotrophomonas maltophilia	Candida albicans	EBV					none
37	Sputum	Department of Neurology	Enterococcus faecalis	Acinetobacter baumannii Stenotrophomonas maltophilia	Candida albicans Aspergillus flavus Aspergillus fumigatus	HHV-6B HHV-7					none
38	Sputum	Department of Hyperbaric Oxygen	Enterococcus faecalis	Acinetobacter nosocomialis Serratia marcescens Burkholderia cepacia	Candida albicans						none
39	Sputum	Department of Neurology	Enterococcus faecalis	Acinetobacter baumannii Escherichia coli Stenotrophomonas maltophilia Pseudomonas aeruginosa	Fusarium proliferatum Kodamaea ohmeri Candida albicans	EBV				blaCTX-M blaNDM	undetermine
40	Sputum	Department of Hyperbaric Oxygen	Staphylococcus aureus Streptococcus agalactiae	Acinetobacter baumannii	Candida albicans	EBV				blaOXA-23 ErmC	Ab-blaOXA-23
41	Sputum	Department of Hyperbaric Oxygen		Acinetobacter baumannii	Clavispora lusitaniae	EBV HHV-7				blaOXA-23 blaTEM	Ab-blaOXA-23 Ab-blaTEM
42	Sputum	Department of Hyperbaric Oxygen	Staphylococcus aureus Streptococcus constellatus Enterococcus faecalis Enterococcus faecium	Acinetobacter baumannii Klebsiella pneumoniae Stenotrophomonas maltophilia Serratia marcescens						blaOXA-51	undetermine
43	Sputum	Department of Hyperbaric Oxygen	Staphylococcus aureus	Acinetobacter baumannii Klebsiella pneumoniae							none
44	Sputum	Department of Hyperbaric Oxygen	Enterococcus faecalis	Acinetobacter baumannii		EBV HHV-7	Ureaplasma parvum				none
45	Sputum	Department of Hyperbaric Oxygen	Enterococcus faecium	Acinetobacter baumannii Klebsiella aerogenes Stenotrophomonas maltophilia	Candida tropicalis	HSV1				blaOXA-23 blaTEM	undetermine
46	Sputum	Department of Hyperbaric Oxygen		Acinetobacter baumannii Klebsiella pneumoniae Klebsiella aerogenes Proteus mirabilis						blaOXA-23 blaTEM	undetermine
47	Pleural fluid	Department of Infectious Diseases		Acinetobacter baumannii				Entamoeba histolytica			none
48	Sputum	Department of Hyperbaric Oxygen	Staphylococcus aureus	Acinetobacter baumannii Klebsiella pneumoniae	Lodderomyces elongisporus	EBV HHV-7				blaTEM blaOXA-51 blaOXA-23 ErmC ErmB	undetermine
49	Sputum	Department of Hepatobiliary and Pancreatic Surgery		Acinetobacter baumannii	Candida albicans Pneumocystis jirovecii						none
50	Sputum	Department of Hyperbaric Oxygen		Acinetobacter nosocomialis Klebsiella pneumoniae		CMV				blaCTX-M blaKPC blaTEM blaSHV	undetermine	iutA rmpA2
51	Sputum	Department of Hyperbaric Oxygen		Acinetobacter baumannii Stenotrophomonas maltophilia Pseudomonas aeruginosa						blaOXA-23 blaTEM	undetermine
52	Sputum	Department of Neurology	Enterococcus faecalis	Acinetobacter pittii Klebsiella oxytoca	Candida albicans					blaCTX-M	undetermine
53	Sputum	Department of Hyperbaric Oxygen	Enterococcus faecium	Acinetobacter baumannii Klebsiella aerogenes						blaTEM	undetermine
54	Sputum	Department of Hepatobiliary and Pancreatic Surgery		Acinetobacter baumannii	Candida albicans Pneumocystis jirovecii						none
55	Sputum	Department of Hyperbaric Oxygen	Enterococcus faecalis	Acinetobacter baumannii Klebsiella pneumoniae Stenotrophomonas maltophilia Bacteroides fragilis Proteus mirabilis	Candida albicans	CMV					none
56	Sputum	Department of Neurology	Enterococcus faecium	Acinetobacter nosocomialis Acinetobacter baumannii	Candida albicans						none
57	Sputum	Department of Hyperbaric Oxygen		Acinetobacter baumannii							none
58	Sputum	Department of Hepatobiliary and Pancreatic Surgery		Acinetobacter baumannii Moraxella catarrhalis	Candida tropicalis						none
59	Sputum	Department of Hyperbaric Oxygen	Enterococcus faecium Staphylococcus aureus	Acinetobacter baumannii	Candida albicans	HSV1				blaOXA-23 blaTEM	Ab-blaOXA-23 Ab-blaTEM
60	BALF	ICU		Acinetobacter baumannii						blaOXA-23	Ab-blaOXA-23
61	BALF	PICU	Streptococcus intermedius Streptococcus constellatus	Klebsiella aerogenes Klebsiella pneumoniae Acinetobacter baumannii Enterobacter hormaechei Enterobacter cloacae	Candida albicans						none
62	Sputum	Department of Hyperbaric Oxygen	Enterococcus faecium	Klebsiella aerogenes Acinetobacter nosocomialis Acinetobacter pittii Pseudomonas aeruginosa	Candida albicans	HSV1				blaTEM blaNDM	An-blaTEM An-blaNDM
63	Sputum	Department of Neurology	Enterococcus faecium	Acinetobacter nosocomialis Klebsiella pneumoniae Stenotrophomonas maltophilia Haemophilus influenzae	Candida albicans						none
64	Blood	Department of Infectious Diseases		Acinetobacter baumannii		EBV					none
65	Sputum	Department of Hyperbaric Oxygen	Staphylococcus aureus	Klebsiella pneumoniae Acinetobacter baumannii						blaCTX-M blaKPC blaSHV blaTEM	none
66	Sputum	Department of Hyperbaric Oxygen		Klebsiella aerogenes Acinetobacter nosocomialis Stenotrophomonas maltophilia Enterobacter hormaechei Enterobacter cloacae						blaTEM	An-blaTEM
67	Sputum	Department of Neurology	Enterococcus faecalis	Acinetobacter baumannii	Candida albicans	HSV1				blaTEM	Ab-blaTEM
68	Sputum	Department of Hyperbaric Oxygen		Acinetobacter baumannii							none
69	Sputum	Department of Hyperbaric Oxygen	Streptococcus constellatus	Acinetobacter baumannii Haemophilus influenzae		Human parvovirus B19				blaTEM	Ab-blaTEM
70	Sputum	Department of Hyperbaric Oxygen	Staphylococcus aureus Enterococcus faecium	Acinetobacter baumannii Stenotrophomonas maltophilia Klebsiella pneumoniae	Candida albicans	EBV				ErmC(Staphylococcus aureus) mecA(Staphylococcus aureus)	none
71	Sputum	Department of Hyperbaric Oxygen		Stenotrophomonas maltophilia Acinetobacter nosocomialis Raoultella ornithinolytica Klebsiella pneumoniae						blaCTX-M(Klebsiella pneumoniae) blaKPC(Klebsiella pneumoniae) blaSHV(Klebsiella pneumoniae) blaTEM(Klebsiella pneumoniae)	none	iutA(HypervirulentKlebsiella pneumoniae) rmpA2(HypervirulentKlebsiella pneumoniae)
72	Sputum	Department of Hyperbaric Oxygen	Staphylococcus aureus Enterococcus faecium	Acinetobacter baumannii Klebsiella pneumoniae						mecA(Staphylococcus aureus)	none
73	Sputum	Department of Hyperbaric Oxygen	Staphylococcus aureus	Acinetobacter nosocomialis						ErmC(Staphylococcus aureus) mecA(Staphylococcus aureus)	none
74	Sputum	Department of Hyperbaric Oxygen	Enterococcus faecalis	Pseudomonas aeruginosa Stenotrophomonas maltophilia Acinetobacter baumannii Elizabethkingia anophelis Klebsiella pneumoniae	Candida glabrata					blaOXA-23(Acinetobacter baumannii) blaKPC(Acinetobacter baumannii)	Ab-blaOXA-23
75	Sputum	ICU	Enterococcus faecium	Pseudomonas aeruginosa Acinetobacter pittii Enterobacter cloacae Enterobacter hormaechei		HSV1 HHV-7				blaDIM(Pseudomonas aeruginosa)	none
76	Sputum	Department of Hyperbaric Oxygen	Streptococcus anginosus Streptococcus constellatus	Klebsiella pneumoniae Acinetobacter baumannii	Candida albicans					blaCTX-M(Acinetobacter baumannii)	Ab-blaCTX-M
77	Sputum	Department of Hyperbaric Oxygen	Staphylococcus aureus Enterococcus faecalis	Klebsiella pneumoniae Acinetobacter baumannii Stenotrophomonas maltophilia						blaOXA-23(Acinetobacter baumannii) blaCTX-M(Acinetobacter baumannii Klebsiella pneumoniae) blaKPC(Klebsiella pneumoniae Acinetobacter baumannii) blaSHV(Klebsiella pneumoniae) blaTEM(Klebsiella pneumoniae) ErmB(Staphylococcus aureus) mecA(Staphylococcus aureus)	Ab-blaOXA-23 Ab-blaCTX-M
78	Sputum	Department of Gynecology	Enterococcus faecalis	Acinetobacter pittii Stenotrophomonas maltophilia		EBV					none
79	Sputum	Department of Hyperbaric Oxygen	Streptococcus anginosus Staphylococcus aureus	Haemophilus influenzae Morganella morganii Acinetobacter baumannii Helicobacter pylori	Candida tropicalis					ErmB(Staphylococcus aureus) ErmC(Staphylococcus aureus) merA(Staphylococcus aureus)	none
80	Sputum	Department of Neurology	Enterococcus faecium	Acinetobacter pittii						blaNDM(Acinetobacter pittii)	Ap-blaNDM
81	Sputum	Department of Hyperbaric Oxygen	Enterococcus faecalis Staphylococcus aureus	Acinetobacter nosocomialis Klebsiella pneumoniae		HHV-7				blaCTX-M(Klebsiella pneumoniae) blaSHV(Klebsiella pneumoniae) blaTEM(Klebsiella pneumoniae)	none	iutA(HypervirulentKlebsiella pneumoniae) rmpA(HypervirulentKlebsiella pneumoniae)
82	Sputum	Department of Hyperbaric Oxygen		Acinetobacter baumannii		HSV1				blaTEM(Acinetobacter baumannii)	Ab-blaTEM
83	Sputum	Department of Hyperbaric Oxygen	Staphylococcus aureus	Acinetobacter baumannii Klebsiella aerogenes Stenotrophomonas maltophilia						blaTEM(Acinetobacter baumannii)	Ab-blaTEM
84	Sputum	Department of Hyperbaric Oxygen	Enterococcus faecium	Stenotrophomonas maltophilia Pseudomonas aeruginosa Acinetobacter baumannii Klebsiella pneumoniae	Candida glabrata					blaOXA-51(Acinetobacter baumannii) blaTEM(Pseudomonas aeruginosa Acinetobacter baumannii)	Ab-blaOXA-51 Ab-blaTEM
85	Sputum	Department of Hyperbaric Oxygen	Streptococcus intermedius Enterococcus faecium	Pseudomonas aeruginosa Acinetobacter baumannii		HSV1 EBV					none
86	Sputum	Emergency Department		Klebsiella pneumoniae Acinetobacter pittii						blaCTX-M(Klebsiella pneumoniae) blaSHV(Klebsiella pneumoniae) blaTEM(Klebsiella pneumoniae)	none
87	Sputum	Department of Hyperbaric Oxygen		Klebsiella pneumoniae Acinetobacter baumannii Stenotrophomonas maltophilia						blaOXA-23(Acinetobacter baumannii) blaCTX-M(Acinetobacter baumannii Klebsiella pneumoniae) blaKPC(Klebsiella pneumoniae Acinetobacter baumannii) blaSHV(Klebsiella pneumoniae) blaTEM(Acinetobacter baumannii Klebsiella pneumoniae)	Ab-blaOXA-23 Ab-blaCTX-M Ab-blaTEM
88	Sputum	Cadre Ward	Enterococcus faecalis Enterococcus faecium	Stenotrophomonas maltophilia Klebsiella pneumoniae Acinetobacter baumannii	Candida krusei Candida albicans	HSV1				blaCTX-M(Klebsiella pneumoniae) blaSHV(Klebsiella pneumoniae) blaTEM(Klebsiella pneumoniae)	none
89	Sputum	Emergency Department		Acinetobacter baumannii Stenotrophomonas maltophilia Enterobacter hormaechei Enterobacter cloacae	Aspergillus fumigatus					blaOXA-23(Acinetobacter baumannii) blaTEM(Acinetobacter baumannii)	Ab-blaOXA-23 Ab-blaTEM
90	Sputum	Department of Hyperbaric Oxygen	Enterococcus faecalis	Acinetobacter baumannii Bacteroides fragilis Klebsiella pneumoniae						blaCTX-M(Acinetobacter baumannii Klebsiella pneumoniae) blaKPC(Klebsiella pneumoniae) blaSHV(Klebsiella pneumoniae) blaTEM(Klebsiella pneumoniae)	Ab-blaCTX-M	iutA(HypervirulentKlebsiella pneumoniae) rmpA(HypervirulentKlebsiella pneumoniae)
91	Drainage fluid	Department of Hyperbaric Oxygen	Staphylococcus aureus Enterococcus faecalis Enterococcus faecium	Elizabethkingia anophelis Stenotrophomonas maltophilia Acinetobacter baumannii Klebsiella pneumoniae Acinetobacter nosocomialis						blaOXA-23(Acinetobacter baumannii) blaSHV(Klebsiella pneumoniae)	Ab-blaOXA-23	iutA(HypervirulentKlebsiella pneumoniae) rmpA2(HypervirulentKlebsiella pneumoniae)
92	Drainage fluid	Department of Hepatobiliary and Pancreatic Surgery	Lactobacillus rhamnosus Enterococcus faecalis	Elizabethkingia meningoseptica Pseudomonas aeruginosa Acinetobacter baumannii	Candida albicans Candida parapsilosis					blaOXA-23(Acinetobacter baumannii) blaCTX-M(Acinetobacter baumannii Escherichia coli)	Ab-blaOXA-23 Ab-blaCTX-M
93	Ascitic fluid	ICU	Enterococcus faecium	Escherichia coli Acinetobacter baumannii						blaOXA-23(Acinetobacter baumannii) blaCTX-M(Acinetobacter baumannii)	Ab-blaOXA-23 Ab-blaCTX-M
94	Blood	Department of Infectious Diseases		Acinetobacter baumannii		EBV					none
95	Sputum	Department of Hyperbaric Oxygen	Enterococcus faecium	Acinetobacter baumannii Klebsiella pneumoniae Pseudomonas aeruginosa Haemophilus influenzae		HSV1 EBV				blaOXA-23(Acinetobacter baumannii) blaCTX-M(Acinetobacter baumannii Klebsiella pneumoniae Pseudomonas aeruginosa) blaKPC(Klebsiella pneumoniae Pseudomonas aeruginosa) blaSHV(Klebsiella pneumoniae Pseudomonas aeruginosa) blaTEM(Acinetobacter baumannii Pseudomonas aeruginosa)	Ab-blaOXA-23 Ab-blaCTX-M	iutA(HypervirulentKlebsiella pneumoniae) rmpA(HypervirulentKlebsiella pneumoniae)
96	Sputum	Department of Hyperbaric Oxygen		Acinetobacter baumannii Pseudomonas aeruginosa		HSV1					none
97	Sputum	Department of Hyperbaric Oxygen	Tropheryma whipplei	Acinetobacter baumannii Proteus vulgaris Klebsiella pneumoniae		HSV1					none
98	Sputum	Department of Hyperbaric Oxygen		Acinetobacter baumannii	Candida albicans	EBV					none
99	Sputum	Department of Hyperbaric Oxygen	Enterococcus faecium	Acinetobacter baumannii Stenotrophomonas maltophilia						blaOXA-23(Acinetobacter baumannii) blaTEM(Acinetobacter baumannii)	Ab-blaOXA-23 Ab-blaTEM
100	Sputum	Department of Hyperbaric Oxygen	Streptococcus constellatus	Acinetobacter baumannii Acinetobacter nosocomialis Enterobacter hormaechei Enterobacter cloacae	Candida albicans						none
101	Sputum	Department of Hyperbaric Oxygen		Acinetobacter baumannii Pseudomonas aeruginosa	Aspergillus					blaTEM(Acinetobacter baumannii Pseudomonas aeruginosa)	Ab-blaTEM
102	Sputum	Department of Hyperbaric Oxygen	Streptococcus constellatus	Stenotrophomonas maltophilia Serratia marcescens Acinetobacter baumannii Klebsiella pneumoniae							none
103	Sputum	Department of Hyperbaric Oxygen		Acinetobacter baumannii Klebsiella pneumoniae						blaOXA-23(Acinetobacter baumannii) blaTEM(Acinetobacter baumannii)	Ab-blaOXA-23 Ab-blaTEM
104	Sputum	Department of Hyperbaric Oxygen	Enterococcus faecalis	Stenotrophomonas maltophilia Acinetobacter baumannii Klebsiella pneumoniae		HSV1					none
105	Sputum	Department of Hyperbaric Oxygen		Acinetobacter baumannii	Candida albicans Candida glabrata	HSV1 EBV					none
106	Sputum	Department of Hyperbaric Oxygen	Enterococcus faecium	Acinetobacter baumannii Klebsiella pneumoniae	Candida albicans	HSV1					none
107	Sputum	Department of Hyperbaric Oxygen		Stenotrophomonas maltophilia Acinetobacter baumannii Klebsiella pneumoniae Enterobacter hormaechei Enterobacter cloacae	Candida albicans					blaOXA-23(Acinetobacter baumannii) blaTEM(Acinetobacter baumannii)	Ab-blaOXA-23 Ab-blaTEM
108	Sputum	Department of Hyperbaric Oxygen		Acinetobacter baumannii Acinetobacter nosocomialis Pseudomonas aeruginosa Elizabethkingia miricola						blaOXA-23(Acinetobacter baumannii)	Ab-blaOXA-23
109	Sputum	Department of Neurology		Acinetobacter baumannii Elizabethkingia anophelis Stenotrophomonas maltophilia Escherichia coli	Clavispora lusitaniae	EBV HHV-7				blaNDM(Acinetobacter baumannii Escherichia coli) mcr-1(Acinetobacter baumannii Escherichia coli)	Ab-blaNDM Ab-mcr-1
110	Sputum	Department of Neurology		Acinetobacter baumannii							none
111	Sputum	Department of Hyperbaric Oxygen	Staphylococcus aureus	Acinetobacter baumannii Haemophilus influenzae Helicobacter pylori	Candida albicans	HSV1					none
112	Sputum	Department of Hyperbaric Oxygen	Enterococcus faecalis Streptococcus pneumoniae	Acinetobacter baumannii Stenotrophomonas maltophilia		HSV1				ErmB(Streptococcus pneumoniae)	none
113	Sputum	Department of Neurology	Enterococcus faecalis	Acinetobacter baumannii Acinetobacter pittii Enterobacter hormaechei Enterobacter cloacae		HSV1				blaSHV(Klebsiella pneumoniae Enterobacter cloacae) blaIMP(Acinetobacter baumannii Enterobacter cloacae Klebsiella pneumoniae)	Ab-blaIMP	iutA(HypervirulentKlebsiella pneumoniae) rmpA(HypervirulentKlebsiella pneumoniae)
114	Sputum	Emergency Department	Enterococcus faecium	Stenotrophomonas maltophilia Acinetobacter pittii Klebsiella pneumoniae Klebsiella michiganensis Enterobacter asburiae	Candida albicans					blaSHV(Klebsiella pneumoniae) blaNDM(Klebsiella pneumoniae)	none	iutA(HypervirulentKlebsiella pneumoniae) rmpA(HypervirulentKlebsiella pneumoniae)
115	Sputum	Department of Hyperbaric Oxygen		Acinetobacter pittii	Candida albicans	EBV HHV-7					none
116	Sputum	Department of Hyperbaric Oxygen		Acinetobacter baumannii Stenotrophomonas maltophilia		HSV1					none
117	Sputum	Department of Hyperbaric Oxygen		Acinetobacter nosocomialis		HSV1					none
118	BALF	Department of Infectious Diseases	Enterococcus faecium	Acinetobacter pittii Klebsiella pneumoniae	Pneumocystis jirovecii Candida albicans Clavispora lusitaniae Aspergillus niger	CMV				blaTEM(Klebsiella pneumoniae)	none
119	Blood	Department of Hyperbaric Oxygen		Acinetobacter baumannii Legionella pneumophila							none
120	BALF	Department of Hyperbaric Oxygen	Enterococcus faecium	Acinetobacter pittii Escherichia coli Klebsiella pneumoniae	Candida glabrata	HSV1				blaSHV	undetermine
121	BALF	Department of Hyperbaric Oxygen	Staphylococcus aureus	Acinetobacter baumannii Haemophilus influenzae							none
122	BALF	ICU		Acinetobacter baumannii Pseudomonas aeruginosa Elizabethkingia anophelis Serratia marcescens Achromobacter xylosoxidans Burkholderia cepacia	Candida glabrata	EBV					none
123	BALF	Emergency Department	Enterococcus faecium Clostridium tertium	Acinetobacter pittii Escherichia coli Klebsiella pneumoniae Stenotrophomonas maltophilia Bacteroides fragilis Enterobacter hormaechei Enterobacter cloacae	Candida albicans		Mycoplasma hominis			blaCTX-M blaTEM blaSHV	undetermine
124	BALF	ICU		Acinetobacter baumannii Klebsiella pneumoniae Stenotrophomonas maltophilia	Candida albicans	HSV1 HHV-6B					none
125	Urine	Department of Neurosurgery		Acinetobacter pittii Chryseobacterium indologenes Escherichia coli	Candida tropicalis	JCPyV				blaCTX-M	undetermine
126	Urine	Department of Urology	Anaero Peptoniphilus Peptoniphilus lacrimalis Finegoldia magna Parabacteroides distasonis Actinotignum schaalii	Acinetobacter baumannii Prevotella timonensis Porphyromonas uenonis Bacteroides fragilis Dialister pneumosintes Campylobacter ureolyticus Haemophilus parainfluenzae		EBV					none
127	Ascitic fluid	PICU	Corynebacterium glucuronolyticum	Acinetobacter baumannii Serratia marcescens							none
128	BALF	ICU		Acinetobacter baumannii Pseudomonas aeruginosa	Candida albicans	HSV1 CMV					none
129	Blood	Department of Hematology and Oncology		Acinetobacter baumannii Pseudomonas aeruginosa							none
130	Blood	Department of Hepatobiliary and Pancreatic Surgery		Acinetobacter baumannii							none
131	Blood	Department of Infectious Diseases		Acinetobacter baumannii							none
132	Blood	PICU		Acinetobacter baumannii							none
133	Blood	PICU		Acinetobacter baumannii		HHV-6B					none
134	Blood	Department of Infectious Diseases		Acinetobacter baumannii							none
135	Sputum	Department of Hyperbaric Oxygen	Enterococcus faecalis	Acinetobacter baumannii Pseudomonas aeruginosa Escherichia coli	Candida glabrata					blaOXA-23 blaTEM	undetermine
136	Sputum	Department of Neurology	Enterococcus faecalis	Acinetobacter baumannii Klebsiella pneumoniae	Candida albicans						none
137	Sputum	Department of Hyperbaric Oxygen		Acinetobacter baumannii Pseudomonas aeruginosa							none
138	Sputum	Department of Neonatology	Enterococcus faecium	Acinetobacter baumannii Acinetobacter nosocomialis Burkholderia cepacia							none
139	Sputum	Department of Neonatology		Acinetobacter nosocomialis Escherichia coli							none
140	Sputum	Department of Hyperbaric Oxygen		Acinetobacter baumannii Pseudomonas aeruginosa Klebsiella pneumoniae Stenotrophomonas maltophilia Achromobacter xylosoxidans						blaOXA-23 blaTEM blaSHV	undetermine
141	Sputum	Department of Hyperbaric Oxygen	Enterococcus faecalis Staphylococcus aureus	Acinetobacter nosocomialis Stenotrophomonas maltophilia	Candida albicans	HSV1				mecA	none	PVL
142	Sputum	Cadre Ward	Enterococcus faecium	Acinetobacter baumannii Acinetobacter nosocomialis	Candida albicans						none
143	Sputum	Department of Hyperbaric Oxygen	Enterococcus faecium	Acinetobacter nosocomialis Pseudomonas aeruginosa							none
144	Sputum	Department of Neurology	Streptococcus constellatus	Acinetobacter baumannii Enterobacter hormaechei Enterobacter cloacae							none
145	Sputum	ICU	Enterococcus faecalis	Acinetobacter baumannii Klebsiella pneumoniae Escherichia coli Enterobacter hormaechei Enterobacter cloacae	Candida albicans	HSV1 EBV					none
146	Sputum	Department of Hyperbaric Oxygen	Enterococcus faecalis	Acinetobacter baumannii Pseudomonas aeruginosa Elizabethkingia anophelis Achromobacter ruhlandii		HSV1 HHV-7				blaOXA-23 blaTEM	undetermine
147	Sputum	Department of Hyperbaric Oxygen		Acinetobacter baumannii Klebsiella pneumoniae Stenotrophomonas maltophilia		CMV				blaSHV blaTEM	undetermine
148	Sputum	Department of Hyperbaric Oxygen		Acinetobacter baumannii	Candida albicans	HSV1				blaOXA-23 blaTEM	Ab-blaOXA-23 Ab-blaTEM
149	Sputum	Department of Hyperbaric Oxygen	Enterococcus faecalis Gardnerella vaginalis	Acinetobacter baumannii Klebsiella oxytoca Bacteroides fragilis	Candida albicans						none
150	Sputum	Department of Hyperbaric Oxygen	Enterococcus faecalis	Acinetobacter baumannii Stenotrophomonas maltophilia Burkholderia cepacia	Candida albicans					blaOXA-23 blaTEM	undetermine
151	Sputum	Department of Neurology	Enterococcus faecium	Acinetobacter baumannii						blaOXA-23	Ab-blaOXA-23
152	Sputum	Emergency Department	Enterococcus faecium	Acinetobacter baumannii Pseudomonas aeruginosa Klebsiella pneumoniae Achromobacter xylosoxidans Stenotrophomonas maltophilia	Candida glabrata Candida lusitaniae Candida krusei					blaOXA-23	undetermine
153	Sputum	Department of Neurology	Enterococcus faecium	Acinetobacter baumannii		HSV1 EBV HHV-7					none
154	Sputum	Department of Hyperbaric Oxygen		Acinetobacter baumannii Stenotrophomonas maltophilia Burkholderia cepacia	Candida albicans					blaTEM	undetermine
155	Sputum	Department of Neurology	Enterococcus faecium	Acinetobacter baumannii Serratia marcescens Stenotrophomonas maltophilia							none
156	Sputum	Department of Neurology	Enterococcus faecium Streptococcus constellatus	Acinetobacter nosocomialis Elizabethkingia anophelis Klebsiella pneumoniae						blaSHV blaTEM	undetermine
157	Sputum	Department of Hyperbaric Oxygen		Acinetobacter baumannii Stenotrophomonas maltophilia Enterobacter hormaechei Enterobacter cloacae		HSV1				blaOXA-23 blaTEM	undetermine
158	Sputum	Department of Hyperbaric Oxygen	Staphylococcus aureus	Acinetobacter nosocomialis Elizabethkingia anophelis Klebsiella pneumoniae							none
159	Sputum	Department of Hyperbaric Oxygen		Acinetobacter baumannii Stenotrophomonas maltophilia	Candida albicans		Mycoplasma hominis			blaOXA-23 blaTEM	undetermine
160	Sputum	Department of Hyperbaric Oxygen		Acinetobacter pittii Stenotrophomonas maltophilia	Candida albicans	HSV1					none
161	Sputum	Cadre Ward	Weissella confusa	Acinetobacter baumannii Escherichia coli Enterobacter asburiae Enterobacter kobei	Candida tropicalis						none
162	Drainage fluid	Department of Hyperbaric Oxygen	Enterococcus faecium Corynebacterium striatum	Acinetobacter baumannii Klebsiella pneumoniae							none
163	Sputum	Emergency Department	Enterococcus faecalis	Acinetobacter baumannii Pseudomonas aeruginosa Stenotrophomonas maltophilia		HSV1 CMV HHV-7				blaOXA-23 blaTEM	undetermine
164	Sputum	Department of Neurology	Enterococcus faecalis	Acinetobacter nosocomialis Klebsiella pneumoniae Burkholderia contaminans Escherichia coli		HSV1				blaTEM	undetermine	iutA rmpA
165	Sputum	Department of Hyperbaric Oxygen	Enterococcus faecium	Acinetobacter baumannii Pseudomonas aeruginosa Klebsiella pneumoniae Stenotrophomonas maltophilia						blaOXA-23 blaCTX-M blaTEM blaKPC blaSHV	undetermine	iutA rmpA
166	Blood	PICU		Acinetobacter baumannii		HHV-6B					none
167	Sputum	Emergency Department		Acinetobacter baumannii Klebsiella pneumoniae	Clavispora lusitaniae Candida krusei Candida nivariensis	HSV1 EBV				blaOXA-23 blaTEM	undetermine	iutA rmpA
168	Sputum	Department of Hyperbaric Oxygen	Staphylococcus aureus	Acinetobacter nosocomialis	Candida albicans						none
169	Sputum	Department of Hyperbaric Oxygen		Acinetobacter baumannii Achromobacter xylosoxidans							none
170	Sputum	Department of Hyperbaric Oxygen		Acinetobacter baumannii Klebsiella aerogenes						blaTEM	undetermine
171	Sputum	Department of Hepatobiliary and Pancreatic Surgery		Acinetobacter pittii Burkholderia contaminans Klebsiella pneumoniae	Aspergillus flavus	EBV HHV-6B					none
172	BALF	Emergency Department	Staphylococcus aureus	Acinetobacter baumannii		HHV-7				blaOXA-23 blaTEM	Ab-blaOXA-23 Ab-blaTEM
173	BALF	Department of Hyperbaric Oxygen	Enterococcus faecium	Acinetobacter baumannii Klebsiella pneumoniae Enterobacter hormaechei Enterobacter cloacae							none
174	BALF	Emergency Department		Acinetobacter baumannii						blaOXA-23 blaTEM	Ab-blaOXA-23 Ab-blaTEM
175	BALF	Department of Hyperbaric Oxygen	Enterococcus faecium	Acinetobacter baumannii Klebsiella pneumoniae Stenotrophomonas maltophilia						blaOXA-23 blaTEM	undetermine
176	Sputum	Department of Neurology	Staphylococcus aureus Streptococcus constellatus	Acinetobacter nosocomialis		CMV				mecA	none
177	Sputum	Department of Hyperbaric Oxygen	Staphylococcus aureus	Acinetobacter baumannii Enterobacter hormaechei Enterobacter cloacae		HSV1 HHV-7				blaTEM	undetermine
178	Sputum	Department of Hepatobiliary and Pancreatic Surgery	Enterococcus faecalis	Acinetobacter baumannii Enterobacter hormaechei Enterobacter cloacae	Candida albicans Candida krusei	HHV-7				blaNDM	undetermine
179	Sputum	Department of General Practice	Enterococcus faecalis Enterococcus gallinarum	Acinetobacter baumannii Klebsiella oxytoca	Candida albicans	HSV1				vanC	none
180	Sputum	Department of Hyperbaric Oxygen	Enterococcus faecalis	Acinetobacter baumannii						blaOXA-23	Ab-blaOXA-23
181	Sputum	Department of Hyperbaric Oxygen		Acinetobacter nosocomialis Stenotrophomonas maltophilia Enterobacter hormaechei Enterobacter cloacae Klebsiella variicola	Candida glabrata		Ureaplasma parvum				none
182	BALF	Department of Hyperbaric Oxygen	Enterococcus faecium	Acinetobacter baumannii Stenotrophomonas maltophilia		HHV-7				blaOXA-23 blaTEM	undetermine
183	Sputum	Department of Hyperbaric Oxygen	Enterococcus faecalis	Acinetobacter baumannii Klebsiella pneumoniae							none	iutA rmpA
184	Sputum	Department of Hyperbaric Oxygen		Acinetobacter nosocomialis Stenotrophomonas maltophilia Enterobacter hormaechei Enterobacter asburiae Klebsiella variicola Pseudomonas aeruginosa			Ureaplasma parvum				none
185	Sputum	Department of Hyperbaric Oxygen	Staphylococcus aureus	Acinetobacter baumannii Klebsiella pneumoniae Stenotrophomonas maltophilia						blaTEM mecA ErmB	undetermine
186	Sputum	Department of Hyperbaric Oxygen	Staphylococcus aureus	Acinetobacter baumannii Pseudomonas aeruginosa Serratia marcescens	Candida albicans					ErmB blaTEM	undetermine
187	Sputum	Department of Hyperbaric Oxygen		Acinetobacter baumannii						blaTEM	Ab-blaTEM
188	Sputum	Department of Neurology	Enterococcus faecalis	Acinetobacter baumannii Pseudomonas aeruginosa Stenotrophomonas maltophilia Elizabethkingia anophelis	Candida albicans	HSV1				blaNDM	undetermine
189	Sputum	Department of Hyperbaric Oxygen		Acinetobacter baumannii	Candida glabrata						none
190	Sputum	Department of Neurology	Streptococcus constellatus	Acinetobacter baumannii Acinetobacter nosocomialis Pseudomonas aeruginosa	Candida albicans					blaTEM	undetermine
191	Sputum	Emergency Department	Enterococcus faecalis	Acinetobacter baumannii						blaOXA-23 blaTEM	Ab-blaOXA-23 Ab-blaTEM
192	Sputum	Department of Hyperbaric Oxygen		Acinetobacter baumannii		HSV1				blaOXA-23 blaTEM	Ab-blaOXA-23 Ab-blaTEM
193	Sputum	Department of Cardiovascular Surgery		Acinetobacter baumannii		EBV HHV-7					none
194	BALF	ICU		Acinetobacter pittii Acinetobacter baumannii	Candida albicans						none
195	BALF	ICU		Acinetobacter pittii	Candida albicans	EBV					none
196	BALF	Emergency Department	Staphylococcus aureus	Acinetobacter baumannii						blaTEM(Acinetobacter baumannii)	Ab-blaTEM
197	BALF	Department of Neonatology		Acinetobacter nosocomialis Klebsiella pneumoniae	Pneumocystis jirovecii						none
198	BALF	PICU		Acinetobacter nosocomialis Enterobacter asburiae Enterobacter hormaechei		HSV1					none
199	Sputum	Department of Neonatology		Acinetobacter nosocomialis							none
200	Drainage fluid	Department of Hepatobiliary and Pancreatic Surgery	Staphylococcus haemolyticus Staphylococcus hominis Leuconostoc lactis	Acinetobacter baumannii Elizabethkingia meningoseptica Stenotrophomonas maltophilia						blaOXA-23(Acinetobacter baumannii) blaTEM(Acinetobacter baumannii)	Ab-blaOXA-23 Ab-blaTEM
201	Blood	Department of Hepatobiliary and Pancreatic Surgery		Acinetobacter baumannii	Rhizopus microsporus	CMV					none
202	Blood	Department of Hepatobiliary and Pancreatic Surgery		Acinetobacter baumannii							none
203	Blood	Department of Hepatobiliary and Pancreatic Surgery		Acinetobacter baumannii		HSV1					none
204	Blood	Department of Hyperbaric Oxygen		Acinetobacter baumannii		CMV EBV					none
205	Sputum	Department of Hyperbaric Oxygen	Enterococcus faecalis Enterococcus faecium	Pseudomonas aeruginosa Acinetobacter baumannii Stenotrophomonas maltophilia	Candida glabrata	HHV-7				blaOXA-23(Acinetobacter baumannii) blaTEM(Acinetobacter baumannii)	Ab-blaOXA-23 Ab-blaTEM
206	Sputum	Department of Hyperbaric Oxygen	Enterococcus faecalis	Klebsiella pneumoniae Elizabethkingia anophelis Burkholderia contaminans Burkholderia cepacia Acinetobacter baumannii						blaCTX-M(Klebsiella pneumoniae) blaKPC(Klebsiella pneumoniae) blaSHV(Klebsiella pneumoniae) blaTEM(Klebsiella pneumoniae)	none	iutA(HypervirulentKlebsiella pneumoniae) rmpA2(HypervirulentKlebsiella pneumoniae)
207	Sputum	Department of Hyperbaric Oxygen	Enterococcus faecium	Burkholderia contaminans Elizabethkingia anophelis Acinetobacter baumannii Klebsiella pneumoniae	Candida albicans					blaOXA-23(Acinetobacter baumannii)	Ab-blaOXA-23
208	Sputum	Department of Hepatobiliary and Pancreatic Surgery	Clostridium butyricum Enterococcus faecium	Acinetobacter pittii	Candida albicans						none
209	Sputum	Department of Hyperbaric Oxygen	Enterococcus faecalis	Klebsiella pneumoniae Acinetobacter baumannii Elizabethkingia anophelis Burkholderia contaminans	Candida albicans	CMV				blaOXA-23(Acinetobacter baumannii) blaTEM(Acinetobacter baumannii Klebsiella pneumoniae) blaCTX-M(Acinetobacter baumannii Klebsiella pneumoniae) blaKPC(Acinetobacter baumannii Klebsiella pneumoniae) blaSHV(Klebsiella pneumoniae)	Ab-blaOXA-23 Ab-blaCTX-M Ab-blaTEM Ab-blaKPC	iutA(HypervirulentKlebsiella pneumoniae) rmpA2(HypervirulentKlebsiella pneumoniae)
210	Sputum	Department of Hyperbaric Oxygen	Staphylococcus aureus	Acinetobacter baumannii Elizabethkingia anophelis Klebsiella pneumoniae Stenotrophomonas maltophilia		HSV1				blaSHV(Klebsiella pneumoniae)	none
211	Sputum	Department of Hyperbaric Oxygen	Staphylococcus aureus Enterococcus faecalis	Acinetobacter baumannii						mecA(Staphylococcus aureus)	none
212	Sputum	Department of Hyperbaric Oxygen		Acinetobacter baumannii Acinetobacter nosocomialis Pseudomonas aeruginosa						blaOXA-23(Acinetobacter baumannii) blaTEM(Pseudomonas aeruginosa Acinetobacter baumannii)	Ab-blaOXA-23 Ab-blaTEM
213	Sputum	Cadre Ward	Enterococcus faecalis Enterococcus faecium	Pseudomonas aeruginosa Stenotrophomonas maltophilia Acinetobacter baumannii		HHV-7 CMV					none
214	Sputum	Department of Hyperbaric Oxygen	Enterococcus faecalis Enterococcus faecium	Acinetobacter nosocomialis	Candida albicans	HSV1 EBV					none
215	Sputum	Department of Hyperbaric Oxygen	Enterococcus faecalis	Klebsiella pneumoniae Acinetobacter baumannii Stenotrophomonas maltophilia						blaCTX-M(Klebsiella pneumoniae) blaKPC(Klebsiella pneumoniae) blaSHV(Klebsiella pneumoniae) blaTEM(Klebsiella pneumoniae)	none
216	Sputum	Department of Hepatobiliary and Pancreatic Surgery		Acinetobacter baumannii Elizabethkingia meningoseptica Klebsiella pneumoniae Pseudomonas aeruginosa Escherichia coli Stenotrophomonas maltophilia	Candida albicans	EBV HHV-6B				blaCTX-M(Acinetobacter baumannii Escherichia coli Klebsiella pneumoniae Pseudomonas aeruginosa) blaOXA-23(Acinetobacter baumannii) blaSHV(Escherichia coli Klebsiella pneumoniae Pseudomonas aeruginosa) blaTEM(Escherichia coli Klebsiella pneumoniae Pseudomonas aeruginosa Acinetobacter baumannii)	Ab-blaOXA-23 Ab-blaCTX-M Ab-blaTEM	iutA(HypervirulentKlebsiella pneumoniae) rmpA(HypervirulentKlebsiella pneumoniae)
217	Sputum	Department of Hyperbaric Oxygen		Klebsiella pneumoniae Acinetobacter baumannii Stenotrophomonas maltophilia						blaCTX-M(Klebsiella pneumoniae) blaOXA-23(Acinetobacter baumannii) blaSHV(Klebsiella pneumoniae) blaTEM(Klebsiella pneumoniae) blaKPC(Acinetobacter baumannii Klebsiella pneumoniae)	Ab-blaOXA-23 Ab-blaKPC	iutA(HypervirulentKlebsiella pneumoniae) rmpA2(HypervirulentKlebsiella pneumoniae)
218	Sputum	Department of Hyperbaric Oxygen	Staphylococcus aureus	Klebsiella pneumoniae Elizabethkingia anophelis Acinetobacter baumannii Acinetobacter nosocomialis Stenotrophomonas maltophilia						blaCTX-M(Klebsiella pneumoniae) blaOXA-23(Acinetobacter baumannii) blaSHV(Klebsiella pneumoniae) blaTEM(Klebsiella pneumoniae) blaKPC(Klebsiella pneumoniae)	Ab-blaOXA-23	iutA(HypervirulentKlebsiella pneumoniae) rmpA2(HypervirulentKlebsiella pneumoniae)
219	Sputum	Department of Hyperbaric Oxygen		Acinetobacter baumannii Stenotrophomonas maltophilia Klebsiella pneumoniae		CMV	Ureaplasma urealyticum			blaSHV(Klebsiella pneumoniae) blaTEM(Klebsiella pneumoniae Acinetobacter baumannii)	Ab-blaTEM	iutA(HypervirulentKlebsiella pneumoniae) rmpA2(HypervirulentKlebsiella pneumoniae)
220	Sputum	Department of Neurology		Acinetobacter baumannii Klebsiella pneumoniae							none
221	Sputum	Department of Hyperbaric Oxygen	Staphylococcus aureus	Acinetobacter baumannii	Candida glabrata					blaOXA-23(Acinetobacter baumannii)	Ab-blaOXA-23
222	Sputum	Department of Hyperbaric Oxygen	Enterococcus faecium	Klebsiella pneumoniae Acinetobacter baumannii Elizabethkingia anophelis	Candida albicans					blaCTX-M(Klebsiella pneumoniae Acinetobacter baumannii) blaOXA-23(Acinetobacter baumannii) blaSHV(Klebsiella pneumoniae) blaTEM(Klebsiella pneumoniae) blaKPC(Klebsiella pneumoniae Acinetobacter baumannii)	Ab-blaOXA-23 Ab-blaCTX-M Ab-blaKPC	iutA(HypervirulentKlebsiella pneumoniae) rmpA(HypervirulentKlebsiella pneumoniae)
223	Sputum	Department of Neurology		Klebsiella pneumoniae Acinetobacter baumannii Stenotrophomonas maltophilia						blaCTX-M(Klebsiella pneumoniae)	none
224	Sputum	Department of Hyperbaric Oxygen	Enterococcus faecium	Pseudomonas aeruginosa Acinetobacter baumannii Elizabethkingia anophelis Klebsiella pneumoniae						blaOXA-23(Acinetobacter baumannii) blaTEM(Acinetobacter baumannii)	Ab-blaOXA-23 Ab-blaTEM
225	Sputum	Department of Hepatobiliary and Pancreatic Surgery	Enterococcus faecalis	Pseudomonas aeruginosa Klebsiella pneumoniae Acinetobacter baumannii		EBV				blaCTX-M(Klebsiella pneumoniae Pseudomonas aeruginosa) blaDIM(Pseudomonas aeruginosa) blaSHV(Klebsiella pneumoniae Pseudomonas aeruginosa)	none
226	Sputum	Department of Hyperbaric Oxygen	Enterococcus faecium	Acinetobacter baumannii Stenotrophomonas maltophilia Klebsiella pneumoniae		HSV1				blaOXA-23(Acinetobacter baumannii)	Ab-blaOXA-23
227	Sputum	Department of Hyperbaric Oxygen	Enterococcus faecium	Acinetobacter baumannii Proteus penneri Proteus vulgaris Stenotrophomonas maltophilia Klebsiella pneumoniae		HHV-7					none
228	Sputum	Department of Hepatobiliary and Pancreatic Surgery	Clostridium butyricum Enterococcus faecium	Acinetobacter pittii	Candida albicans						none
229	Sputum	Department of Neurology	Staphylococcus aureus	Acinetobacter nosocomialis Klebsiella pneumoniae		EBV HSV1	Mycoplasma hominis			ErmC(Staphylococcus aureus) mecA(Staphylococcus aureus)	none
230	Sputum	Department of Hyperbaric Oxygen		Acinetobacter baumannii Acinetobacter nosocomialis Pseudomonas aeruginosa						blaOXA-23(Acinetobacter baumannii) blaTEM(Pseudomonas aeruginosa Acinetobacter baumannii)	Ab-blaOXA-23 Ab-blaTEM
231	Sputum	Emergency Department		Acinetobacter baumannii	Candida albicans	HSV1 EBV					none
232	Sputum	Department of Hyperbaric Oxygen	Enterococcus faecium	Klebsiella pneumoniae Acinetobacter baumannii Stenotrophomonas maltophilia	Candida albicans	HSV1 EBV HHV-7				blaCTX-M(Acinetobacter baumannii Klebsiella pneumoniae) blaKPC(Acinetobacter baumannii Klebsiella pneumoniae) blaOXA-23(Acinetobacter baumannii) blaSHV(Klebsiella pneumoniae) blaTEM(Klebsiella pneumoniae)	Ab-blaOXA-23 Ab-blaCTX-M Ab-blaKPC
233	Sputum	Department of Hyperbaric Oxygen	Enterococcus faecium Corynebacterium striatum	Acinetobacter baumannii	Candida albicans	HSV1					none
234	Sputum	Emergency Department	Enterococcus faecalis	Acinetobacter baumannii Enterobacter hormaechei Enterobacter cloacae	Candida albicans					blaOXA-23(Acinetobacter baumannii)	Ab-blaOXA-23
235	Sputum	Department of Hyperbaric Oxygen	Enterococcus faecium Enterococcus faecalis	Pseudomonas aeruginosa Acinetobacter baumannii							none
236	Sputum	Department of Hyperbaric Oxygen	Streptococcus constellatus Enterococcus faecalis	Acinetobacter baumannii Haemophilus influenzae Klebsiella pneumoniae		HSV1					none
237	Sputum	Department of Hyperbaric Oxygen	Streptococcus constellatus Enterococcus faecalis	Acinetobacter baumannii Klebsiella pneumoniae						blaSHV(Klebsiella pneumoniae) blaTEM(Klebsiella pneumoniae Acinetobacter baumannii)	Ab-blaTEM
238	Sputum	Department of Hyperbaric Oxygen	Streptococcus constellatus Staphylococcus aureus	Haemophilus influenzae Acinetobacter baumannii Klebsiella pneumoniae	Candida albicans					ErmB(Staphylococcus aureus) ErmC(Staphylococcus aureus)	none
239	Sputum	Department of Neurology	Staphylococcus aureus	Stenotrophomonas maltophilia Acinetobacter baumannii Klebsiella pneumoniae						ErmC(Staphylococcus aureus) mecA(Staphylococcus aureus)	none
240	Sputum	Department of Hyperbaric Oxygen	Enterococcus faecalis Enterococcus faecium	Acinetobacter baumannii Stenotrophomonas maltophilia	Candida glabrata					blaOXA-23(Acinetobacter baumannii) blaTEM(Acinetobacter baumannii)	Ab-blaOXA-23 Ab-blaTEM
241	Sputum	Department of Hyperbaric Oxygen	Enterococcus faecium	Serratia marcescens Acinetobacter baumannii Stenotrophomonas maltophilia		HHV-7					none
242	Sputum	Department of Hyperbaric Oxygen	Staphylococcus aureus Streptococcus constellatus	Burkholderia multivorans Acinetobacter baumannii		HSV1				mecA(Staphylococcus aureus)	none
243	Sputum	Department of Hyperbaric Oxygen	Staphylococcus aureus Enterococcus faecium	Pseudomonas aeruginosa Stenotrophomonas maltophilia Klebsiella michiganensis Acinetobacter nosocomialis Serratia marcescens			Ureaplasma parvum			blaNDM(Pseudomonas aeruginosa Serratia marcescens)	none
244	Sputum	Department of Hyperbaric Oxygen	Enterococcus faecalis Gardnerella vaginalis	Acinetobacter pittii Acinetobacter baumannii Enterobacter kobei Enterobacter hormaechei Stenotrophomonas maltophilia Klebsiella pneumoniae		HSV1					none
245	Sputum	Department of Hyperbaric Oxygen	Enterococcus faecium	Acinetobacter baumannii Stenotrophomonas maltophilia						blaOXA-23(Acinetobacter baumannii) blaTEM(Acinetobacter baumannii)	Ab-blaOXA-23 Ab-blaTEM
246	Sputum	Department of Hyperbaric Oxygen	Staphylococcus aureus Enterococcus faecium	Burkholderia multivorans Acinetobacter baumannii Klebsiella pneumoniae		HSV1				ErmB(Staphylococcus aureus) ErmC(Staphylococcus aureus) mecA(Staphylococcus aureus)	none
247	Sputum	Department of Hyperbaric Oxygen	Enterococcus faecium	Klebsiella pneumoniae Stenotrophomonas maltophilia Acinetobacter baumannii						blaKPC(Klebsiella pneumoniae) blaSHV(Klebsiella pneumoniae) blaTEM(Klebsiella pneumoniae)	none	iutA(HypervirulentKlebsiella pneumoniae) rmpA2(HypervirulentKlebsiella pneumoniae)
248	Sputum	Department of Hyperbaric Oxygen	Enterococcus faecium	Acinetobacter baumannii						blaOXA-23(Acinetobacter baumannii) blaTEM(Acinetobacter baumannii)	Ab-blaOXA-23 Ab-blaTEM
249	Sputum	Department of Neurology		Acinetobacter baumannii Stenotrophomonas maltophilia Serratia marcescens Klebsiella variicola							none
250	Sputum	Department of Nephrology	Enterococcus faecalis	Pseudomonas putida Acinetobacter pittii Stenotrophomonas maltophilia	Candida albicans						none
251	Sputum	Department of Hyperbaric Oxygen	Enterococcus faecium	Pseudomonas aeruginosa Bacteroides fragilis Escherichia coli Klebsiella pneumoniae Acinetobacter pittii						blaTEM(Pseudomonas aeruginosa)	none
252	Sputum	Department of Hyperbaric Oxygen	Staphylococcus aureus	Klebsiella pneumoniae Acinetobacter baumannii	Candida glabrata Candida albicans Lodderomyces elongisporus					ErmB(Staphylococcus aureus) ErmC(Staphylococcus aureus) mecA(Staphylococcus aureus) blaSHV(Klebsiella pneumoniae)	none	PVL(Staphylococcus aureus)
253	Sputum	Emergency Department	Staphylococcus aureus	Acinetobacter baumannii Stenotrophomonas maltophilia Enterobacter hormaechei Enterobacter cloacae						blaOXA-23(Acinetobacter baumannii) blaTEM(Acinetobacter baumannii)	Ab-blaOXA-23 Ab-blaTEM
254	Sputum	Department of Hepatobiliary and Pancreatic Surgery	Enterococcus faecium	Stenotrophomonas maltophilia Acinetobacter baumannii	Aspergillus flavus	EBV					none
255	Sputum	Department of Hyperbaric Oxygen	Staphylococcus aureus Enterococcus faecalis	Acinetobacter baumannii Stenotrophomonas maltophilia Klebsiella pneumoniae	Candida glabrata	CMV EBV				ErmB(Staphylococcus aureus) ErmC(Staphylococcus aureus) mecA(Staphylococcus aureus) blaTEM(Acinetobacter baumannii)	Ab-blaTEM
256	Sputum	Department of Hyperbaric Oxygen	Staphylococcus aureus	Acinetobacter baumannii Haemophilus influenzae Enterobacter hormaechei Enterobacter cloacae		HSV1				blaOXA-23(Acinetobacter baumannii) blaTEM(Acinetobacter baumannii)	Ab-blaOXA-23 Ab-blaTEM
257	Sputum	Department of Neurology		Stenotrophomonas maltophilia Acinetobacter nosocomialis Enterobacter asburiae Enterobacter kobei	Aspergillus fumigatus	CMV EBV					none
258	Sputum	Department of Hyperbaric Oxygen	Enterococcus faecium	Acinetobacter baumannii Klebsiella pneumoniae	Candida albicans Candida glabrata	HSV1				blaOXA-23(Acinetobacter baumannii) blaSHV(Klebsiella pneumoniae) blaTEM(Acinetobacter baumannii)	Ab-blaOXA-23 Ab-blaTEM
259	Sputum	Department of Hyperbaric Oxygen	Enterococcus faecium	Acinetobacter baumannii Stenotrophomonas maltophilia Klebsiella pneumoniae	Candida albicans	HSV1					none
260	Sputum	Department of Neurology	Enterococcus faecalis	Acinetobacter nosocomialis	Candida albicans						none
261	Sputum	Department of Hyperbaric Oxygen		Acinetobacter baumannii Stenotrophomonas maltophilia	Candida glabrata					blaOXA-23(Acinetobacter baumannii)	Ab-blaOXA-23
262	Sputum	Department of Hyperbaric Oxygen		Acinetobacter nosocomialis							none
263	Sputum	Department of Neurology	Enterococcus faecalis	Stenotrophomonas maltophilia Acinetobacter baumannii							none
264	Sputum	Department of Hyperbaric Oxygen	Enterococcus faecium Enterococcus faecalis	Acinetobacter baumannii Klebsiella aerogenes Stenotrophomonas maltophilia							none
265	BALF	ICU		Klebsiella pneumoniae Acinetobacter nosocomialis	Candida albicans					blaSHV(Klebsiella pneumoniae)	none
266	BALF	ICU	Enterococcus faecium	Acinetobacter baumannii Escherichia coli		CMV					none
267	BALF	Department of Infectious Diseases		Acinetobacter baumannii Escherichia coli					Mycobacterium tuberculosis complex		none
268	Ascitic fluid	ICU	Enterococcus faecium	Escherichia coli Klebsiella pneumoniae Acinetobacter baumannii Enterobacter cloacae Stenotrophomonas maltophilia						blaCTX-M(Escherichia coli Klebsiella pneumoniae) blaIMP(Acinetobacter baumannii Enterobacter cloacae) blaOXA-23(Acinetobacter baumannii) blaSHV(Enterobacter cloacae Klebsiella pneumoniae) blaTEM(Acinetobacter baumannii)	Ab-blaCTX-M Ab-blaIMP Ab-blaOXA-23 Ab-blaTEM
269	Blood	ICU		Acinetobacter pittii Klebsiella pneumoniae Klebsiella variicola		CMV					none
270	Sputum	Department of Hyperbaric Oxygen	Enterococcus faecium	Acinetobacter baumannii Klebsiella pneumoniae Elizabethkingia miricola Stenotrophomonas maltophilia	Clavispora lusitaniae	EBV HHV-7				blaOXA-23 blaTEM(Acinetobacter baumannii)	Ab-blaOXA-23 Ab-blaTEM
271	Sputum	Department of Hyperbaric Oxygen	Enterococcus faecalis	Klebsiella pneumoniae Klebsiella aerogenes Acinetobacter nosocomialis Acinetobacter baumannii Enterobacter hormaechei Enterobacter cloacae Stenotrophomonas maltophilia						blaCTX-M(Acinetobacter baumannii Klebsiella pneumoniae) blaKPC(Acinetobacter baumannii Klebsiella pneumoniae) blaSHV(Klebsiella pneumoniae) blaTEM(Klebsiella pneumoniae)	Ab-blaCTX-M Ab-blaKPC	iutA rmpA2
272	Sputum	Department of Hyperbaric Oxygen	Streptococcus constellatus Enterococcus faecium Enterococcus faecalis	Klebsiella pneumoniae Acinetobacter baumannii						blaCTX-M(Acinetobacter baumannii Klebsiella pneumoniae) blaKPC(Acinetobacter baumannii Klebsiella pneumoniae) blaSHV(Klebsiella pneumoniae) blaTEM(Klebsiella pneumoniae)	Ab-blaCTX-M Ab-blaKPC	iutA rmpA2
273	Sputum	Department of Hyperbaric Oxygen		Stenotrophomonas maltophilia Morganella morganii Acinetobacter baumannii Klebsiella pneumoniae		HHV-7					none
274	Sputum	Department of Hyperbaric Oxygen	Staphylococcus aureus Enterococcus faecalis	Acinetobacter baumannii						blaOXA-23(Acinetobacter baumannii) mecA(Staphylococcus aureus)	Ab-blaOXA-23
275	Sputum	Department of Hyperbaric Oxygen	Enterococcus faecium	Acinetobacter baumannii Klebsiella pneumoniae Elizabethkingia meningoseptica		HHV-7 HSV1				blaCTX-M(Klebsiella pneumoniae) blaKPC(Klebsiella pneumoniae) blaOXA-23(Acinetobacter baumannii) blaSHV(Klebsiella pneumoniae) blaTEM(Klebsiella pneumoniae)	Ab-blaOXA-23	iutA rmpA2
276	Sputum	Department of Hyperbaric Oxygen	Enterococcus faecalis	Acinetobacter baumannii Stenotrophomonas maltophilia Elizabethkingia anophelis Klebsiella aerogenes Klebsiella pneumoniae		HHV-7				blaOXA-23(Acinetobacter baumannii) blaTEM(Acinetobacter baumannii)	Ab-blaOXA-23 Ab-blaTEM
277	Sputum	Department of Hyperbaric Oxygen	Streptococcus constellatus Staphylococcus aureus	Acinetobacter baumannii Bordetella hinzii Klebsiella pneumoniae Elizabethkingia anophelis Achromobacter xylosoxidans Stenotrophomonas maltophilia						blaCTX-M(Escherichia coli Klebsiella pneumoniae) blaKPC(Acinetobacter baumannii) blaSHV(Klebsiella pneumoniae) blaTEM(Klebsiella pneumoniae Acinetobacter baumannii)	Ab-blaTEM Ab-blaKPC
278	Sputum	Department of Neurology		Klebsiella pneumoniae Acinetobacter nosocomialis Stenotrophomonas maltophilia Elizabethkingia anophelis							none
279	Sputum	Department of Hyperbaric Oxygen	Enterococcus faecalis	Acinetobacter baumannii Klebsiella pneumoniae		HHV-7				blaCTX-M(Acinetobacter baumannii Klebsiella pneumoniae) blaKPC(Acinetobacter baumannii Klebsiella pneumoniae) blaOXA-23(Acinetobacter baumannii) blaSHV(Klebsiella pneumoniae) blaTEM(Klebsiella pneumoniae Acinetobacter baumannii)	Ab-blaOXA-23 Ab-blaCTX-M Ab-blaTEM Ab-blaKPC	iutA rmpA2
280	Sputum	Department of Hyperbaric Oxygen	Streptococcus constellatus Staphylococcus aureus Enterococcus faecalis Enterococcus faecium	Pseudomonas aeruginosa Acinetobacter baumannii Enterobacter asburiae Enterobacter hormaechei	Candida glabrata	EBV HHV-7				ErmC mecA(Staphylococcus aureus)	none
281	Sputum	Department of Hyperbaric Oxygen	Streptococcus pneumoniae Enterococcus faecalis	Acinetobacter baumannii Proteus mirabilis						ErmB(Streptococcus pneumoniae)	none
282	Sputum	Department of Hyperbaric Oxygen	Enterococcus faecalis Clostridium gastrogenes	Haemophilus influenzae Klebsiella pneumoniae Acinetobacter baumannii Helicobacter pylori Enterobacter cloacae Enterobacter hormaechei		EBV				blaSHV(Enterobacter cloacae Klebsiella pneumoniae) blaTEM(Haemophilus influenzae Klebsiella pneumoniae)	none	iutA rmpA2
283	Sputum	Department of Hyperbaric Oxygen	Peptostreptococcus anaerobius	Klebsiella oxytoca Acinetobacter baumannii						blaOXA-23(Acinetobacter baumannii) blaTEM(Acinetobacter baumannii)	Ab-blaOXA-23 Ab-blaTEM
284	Sputum	Department of Hyperbaric Oxygen		Acinetobacter baumannii Klebsiella pneumoniae	Candida albicans Candida tropicalis	HSV1				blaCTX-M(Acinetobacter baumannii Klebsiella pneumoniae) blaKPC(Acinetobacter baumannii Klebsiella pneumoniae) blaOXA-23(Acinetobacter baumannii) blaSHV(Klebsiella pneumoniae) blaTEM(Klebsiella pneumoniae Acinetobacter baumannii)	Ab-blaOXA-23 Ab-blaCTX-M Ab-blaTEM Ab-blaKPC	iutA rmpA2
285	Sputum	Department of Hyperbaric Oxygen	Enterococcus faecium	Acinetobacter baumannii	Candida albicans	HSV1 EBV HHV-7				blaTEM(Acinetobacter baumannii)	Ab-blaTEM
286	Sputum	Department of Hyperbaric Oxygen		Acinetobacter baumannii Stenotrophomonas maltophilia						blaOXA-23(Acinetobacter baumannii) blaTEM(Acinetobacter baumannii)	Ab-blaOXA-23 Ab-blaTEM
287	Sputum	Department of Hyperbaric Oxygen	Enterococcus faecalis	Acinetobacter baumannii Klebsiella pneumoniae Elizabethkingia anophelis Stenotrophomonas maltophilia						blaCTX-M(Acinetobacter baumannii Klebsiella pneumoniae) blaKPC(Acinetobacter baumannii Klebsiella pneumoniae) blaOXA-23(Acinetobacter baumannii) blaSHV(Klebsiella pneumoniae) blaTEM(Klebsiella pneumoniae Acinetobacter baumannii)	Ab-blaOXA-23 Ab-blaCTX-M Ab-blaTEM Ab-blaKPC	iutA rmpA2
288	BALF	Emergency Department		Acinetobacter baumannii Stenotrophomonas maltophilia Serratia marcescens	Candida albicans	HSV1				blaOXA-23(Acinetobacter baumannii) blaTEM(Acinetobacter baumannii)	Ab-blaOXA-23 Ab-blaTEM
289	BALF	PICU		Acinetobacter baumannii	Candida albicans						none
290	CSF	PICU		Acinetobacter pittii Klebsiella pneumoniae Klebsiella variicola							none
291	Drainage fluid	Department of Hepatobiliary and Pancreatic Surgery		Acinetobacter baumannii Haemophilus parainfluenzae							none
292	Sputum	Department of Neonatology	Enterococcus faecalis	Acinetobacter baumannii Klebsiella pneumoniae						blaOXA-23(Acinetobacter baumannii)	Ab-blaOXA-23
293	Sputum	Department of Hyperbaric Oxygen		Acinetobacter baumannii							none
294	Blood	Department of Hyperbaric Oxygen		Acinetobacter baumannii							none
295	Blood	Department of Hyperbaric Oxygen		Acinetobacter baumannii							none
296	Sputum	Department of Hyperbaric Oxygen	Streptococcus constellatus	Acinetobacter baumannii Klebsiella aerogenes Serratia marcescens	Candida albicans	CMV					none
297	Sputum	Department of Hyperbaric Oxygen	Staphylococcus aureus Enterococcus faecalis	Acinetobacter baumannii Klebsiella variicola						ErmB ErmC(Staphylococcus aureus)	none
298	Sputum	Department of Hyperbaric Oxygen	Staphylococcus aureus Enterococcus faecalis Enterococcus faecium	Acinetobacter baumannii Klebsiella pneumoniae Stenotrophomonas maltophilia		HHV-7				blaCTX-M(Acinetobacter baumannii Klebsiella pneumoniae) blaKPC(Acinetobacter baumannii Klebsiella pneumoniae) blaOXA-23(Acinetobacter baumannii) blaSHV(Klebsiella pneumoniae) blaTEM(Klebsiella pneumoniae Acinetobacter baumannii) mecA(Staphylococcus aureus)	Ab-blaOXA-23 Ab-blaCTX-M Ab-blaTEM Ab-blaKPC	iutA rmpA2
299	Sputum	Cadre Ward	Staphylococcus aureus	Klebsiella pneumoniae Acinetobacter baumannii Serratia marcescens Escherichia coli						ErmC(Staphylococcus aureus) blaCTX-M(Acinetobacter baumannii Klebsiella pneumoniae Escherichia coli Serratia marcescens) blaSHV(Klebsiella pneumoniae) blaTEM(Klebsiella pneumoniae Acinetobacter baumannii)	Ab-blaTEM Ab-blaCTX-M	PVL
300	Sputum	ICU	Enterococcus faecalis	Acinetobacter baumannii Klebsiella pneumoniae	Candida orthopsilosis Aspergillus terreus					blaOXA-23(Acinetobacter baumannii) blaSHV(Klebsiella pneumoniae) blaTEM(Acinetobacter baumannii)	Ab-blaOXA-23 Ab-blaTEM
301	Sputum	Department of Hyperbaric Oxygen	Enterococcus faecalis	Acinetobacter pittii Acinetobacter baumannii Stenotrophomonas maltophilia Serratia marcescens	Trichosporon asahii Aspergillus flavus						none
302	Sputum	Department of Geriatrics	Enterococcus faecalis	Chryseobacterium indologenes Acinetobacter baumannii	Candida albicans						none
303	Sputum	ICU		Acinetobacter baumannii Klebsiella pneumoniae	Aspergillus terreus					blaOXA-23(Acinetobacter baumannii) blaTEM(Acinetobacter baumannii)	Ab-blaOXA-23 Ab-blaTEM
304	Sputum	Department of Hyperbaric Oxygen		Acinetobacter nosocomialis		HSV1					none
305	Sputum	Department of Hyperbaric Oxygen		Acinetobacter baumannii							none
306	Sputum	Department of Neurology		Acinetobacter nosocomialis Klebsiella pneumoniae							none
307	Sputum	Department of Hyperbaric Oxygen	Staphylococcus aureus Enterococcus faecalis	Pseudomonas aeruginosa Acinetobacter pittii Klebsiella pneumoniae Klebsiella aerogenes Enterobacter asburiae		HSV1				blaTEM(Klebsiella pneumoniae Acinetobacter pittii)	Ap-blaTEM
308	Sputum	Emergency Department	Enterobacter avium Enterobacter faecium	Enterobacter cloacae Acinetobacter baumannii	Candida albicans Candida krusei	EBV				blaNDM(Enterobacter cloacae)	none
309	Sputum	Department of Neurology	Enterococcus faecalis	Pseudomonas aeruginosa Acinetobacter baumannii Enterobacter asburiae Enterobacter hormaechei							none
310	Sputum	Department of Hyperbaric Oxygen		Acinetobacter baumannii Pseudomonas aeruginosa	Candida glabrata					blaOXA-23(Acinetobacter baumannii) blaTEM(Pseudomonas aeruginosa Acinetobacter baumannii)	Ab-blaOXA-23 Ab-blaTEM
311	Sputum	Department of Hyperbaric Oxygen	Enterococcus faecium	Klebsiella pneumoniae Acinetobacter baumannii	Candida glabrata Candida albicans						none
312	Sputum	Department of Hyperbaric Oxygen		Acinetobacter baumannii Haemophilus influenzae	Candida albicans	HSV1 EBV				blaOXA-23(Acinetobacter baumannii) blaTEM(Acinetobacter baumannii)	Ab-blaOXA-23 Ab-blaTEM
313	Sputum	Department of Hyperbaric Oxygen	Enterococcus faecalis	Acinetobacter baumannii Klebsiella pneumoniae	Candida glabrata	HHV-7				blaCTX-M(Acinetobacter baumannii Klebsiella pneumoniae) blaOXA-23(Acinetobacter baumannii) blaSHV(Klebsiella pneumoniae) blaTEM(Klebsiella pneumoniae Acinetobacter baumannii)	Ab-blaOXA-23 Ab-blaCTX-M Ab-blaTEM
314	Sputum	Department of Hyperbaric Oxygen		Acinetobacter baumannii		HSV1				blaOXA-23(Acinetobacter baumannii) blaTEM(Acinetobacter baumannii)	Ab-blaOXA-23 Ab-blaTEM
315	BALF	Emergency Department	Enterococcus faecium	Stenotrophomonas maltophilia Acinetobacter nosocomialis Klebsiella pneumoniae	Candida albicans	EBV					none
316	BALF	Department of Hyperbaric Oxygen	Enterococcus faecium	Acinetobacter baumannii Pseudomonas aeruginosa Escherichia coli							none
317	CSF	Emergency Department		Acinetobacter pittii							none
318	BALF	Emergency Department		Acinetobacter nosocomialis Klebsiella pneumoniae	Candida albicans Aspergillus fumigatus						none
319	BALF	ICU		Acinetobacter baumannii			Ureaplasma parvum				none
320	Sputum	Department of Neurology	Enterococcus faecalis	Acinetobacter nosocomialis Helicobacter pylori	Candida albicans						none
321	BALF	Department of Hepatobiliary and Pancreatic Surgery		Acinetobacter pittii		EBV					none
322	Blood	Emergency Department		Acinetobacter baumannii		HSV1					none
323	Blood	Department of Neurology		Acinetobacter baumannii	Aspergillus nidulans	CMV HSV1 HSV2					none
324	Blood	ICU		Acinetobacter baumannii Stenotrophomonas maltophilia						blaOXA-23(Acinetobacter baumannii)	Ab-blaOXA-23
325	Blood	Department of Neurology	Staphylococcus aureus Enterococcus faecalis	Acinetobacter baumannii Stenotrophomonas maltophilia		CMV HSV1 EBV HHV-6B				blaOXA-23(Acinetobacter baumannii) blaTEM(Acinetobacter baumannii)	Ab-blaOXA-23 Ab-blaTEM
326	Blood	Department of Hyperbaric Oxygen		Acinetobacter baumannii							none
327	Sputum	Department of Neurology	Enterococcus faecalis	Pseudomonas aeruginosa Acinetobacter baumannii Klebsiella pneumoniae Serratia marcescens Stenotrophomonas maltophilia		HHV-7				blaCTX-M(Acinetobacter baumannii Klebsiella pneumoniae Pseudomonas aeruginosa Serratia marcescens) blaOXA-23(Acinetobacter baumannii) blaSHV(Klebsiella pneumoniae Pseudomonas aeruginosa Serratia marcescens) blaTEM(Klebsiella pneumoniae Acinetobacter baumannii Pseudomonas aeruginosa Serratia marcescens)	Ab-blaOXA-23 Ab-blaCTX-M Ab-blaTEM
328		Department of Hyperbaric Oxygen	Staphylococcus aureus Enterococcus faecalis	Pseudomonas aeruginosa Acinetobacter baumannii Stenotrophomonas maltophilia	Candida albicans Candida tropicalis					blaTEM(Acinetobacter baumannii) mecA(Staphylococcus aureus)	Ab-blaTEM
329		Department of Neurology		Burkholderia contaminans Achromobacter ruhlandii Stenotrophomonas maltophilia Serratia marcescens Acinetobacter nosocomialis							none
330		Department of Neurology	Streptococcus constellatus	Acinetobacter baumannii Stenotrophomonas maltophilia Serratia marcescens Klebsiella pneumoniae Pseudomonas aeruginosa		HSV1 CMV	Ureaplasma parvum			blaOXA-23(Acinetobacter baumannii) blaTEM(Serratia marcescens Acinetobacter baumannii)	Ab-blaOXA-23 Ab-blaTEM
331		Department of Hyperbaric Oxygen		Pseudomonas aeruginosa Acinetobacter baumannii							none
332		Department of Hyperbaric Oxygen	Enterococcus faecium	Acinetobacter baumannii Acinetobacter nosocomialis Stenotrophomonas maltophilia							none
333		Department of Neurology		Klebsiella pneumoniae Klebsiella variicola Acinetobacter baumannii Serratia marcescens						blaNDM(Acinetobacter baumannii Klebsiella pneumoniae Serratia marcescens) blaSHV(Klebsiella pneumoniae Serratia marcescens)	Ab-blaNDM
334	Sputum	ICU	Enterococcus faecium Enterococcus faecalis	Acinetobacter baumannii Stenotrophomonas maltophilia	Candida tropicalis					blaOXA-23(Acinetobacter baumannii) blaTEM(Acinetobacter baumannii)	Ab-blaOXA-23 Ab-blaTEM
335		Department of Hyperbaric Oxygen		Serratia marcescens Klebsiella pneumoniae Elizabethkingia anophelis Acinetobacter baumannii							none
336		Department of Hyperbaric Oxygen	Enterococcus faecalis	Acinetobacter baumannii Stenotrophomonas maltophilia Pseudomonas aeruginosa	Candida albicans	HSV1				blaOXA-23(Acinetobacter baumannii) blaTEM(Pseudomonas aeruginosa Acinetobacter baumannii)	Ab-blaOXA-23 Ab-blaTEM
337	Sputum	Department of Hyperbaric Oxygen	Enterococcus faecium	Pseudomonas aeruginosa Acinetobacter baumannii Stenotrophomonas maltophilia		HSV1					none
338		Department of Hyperbaric Oxygen	Enterococcus faecium Enterococcus faecalis	Pseudomonas aeruginosa Acinetobacter baumannii Stenotrophomonas maltophilia	Candida tropicalis	CMV HHV-7				blaOXA-23(Acinetobacter baumannii)	Ab-blaOXA-23
339		Department of Hyperbaric Oxygen	Staphylococcus aureus	Acinetobacter baumannii Stenotrophomonas maltophilia Serratia marcescens		HSV1					none
340		Department of Hyperbaric Oxygen	Enterococcus faecalis	Pseudomonas aeruginosa Acinetobacter baumannii Morganella morganii Klebsiella pneumoniae Serratia marcescens	Candida albicans	HSV1				blaOXA-23(Acinetobacter baumannii)	Ab-blaOXA-23
341	Sputum	Department of Hyperbaric Oxygen		Acinetobacter baumannii Pseudomonas aeruginosa	Candida glabrata Candida haemulonii						none
342		Department of Hyperbaric Oxygen		Acinetobacter baumannii						blaOXA-23(Acinetobacter baumannii) blaTEM(Acinetobacter baumannii)	Ab-blaOXA-23 Ab-blaTEM
343	BALF	Department of Hyperbaric Oxygen		Chryseobacterium indologenes Acinetobacter baumannii							none
344	BALF	Department of Hyperbaric Oxygen	Enterococcus faecalis	Acinetobacter nosocomialis		HSV1					none
345	BALF	PICU	Streptococcus constellatus Staphylococcus aureus Enterococcus faecalis	Acinetobacter baumannii Pseudomonas aeruginosa Stenotrophomonas maltophilia Elizabethkingia meningoseptica						ErmC blaTEM mecA	undetermine
346	BALF	PCCM		Acinetobacter baumannii							none
347	BALF	PCCM	Enterococcus faecium	Acinetobacter baumannii Klebsiella variicola	Candida tropicalis	CMV EBV				blaOXA-23 blaTEM	undetermine
348	BALF	Department of Cardiovascular Surgery		Acinetobacter pittii	Candida parapsilosis						none
349	BALF	Department of Hyperbaric Oxygen	Enterococcus faecium	Acinetobacter baumannii							none
350	CSF	Department of Hyperbaric Oxygen		Acinetobacter nosocomialis							none
351	CSF	ICU		Acinetobacter nosocomialis Acinetobacter baumannii							none
352	Sputum	Department of Hyperbaric Oxygen		Klebsiella pneumoniae Acinetobacter baumannii Acinetobacter nosocomialis		CMV				blaCTX-M blaKPC blaSHV blaTEM	undetermine	iutA rmpA2
353	Sputum	Department of Hyperbaric Oxygen	Staphylococcus aureus Enterococcus faecalis Enterococcus faecium	Acinetobacter baumannii Klebsiella pneumoniae			Ureaplasma parvum			ErmB blaCTX-M blaTEM mecA	undetermine
354	Sputum	Department of Hyperbaric Oxygen	Streptococcus constellatus	Acinetobacter baumannii Klebsiella aerogenes Stenotrophomonas maltophilia Burkholderia cepacia Serratia marcescens		CMV					none
355	Sputum	Department of Hyperbaric Oxygen	Enterococcus faecium	Acinetobacter baumannii Stenotrophomonas maltophilia		CMV EBV			Mycobacterium tuberculosis complex		none
356	Sputum	Department of Hyperbaric Oxygen	Streptococcus constellatus Enterococcus faecalis	Acinetobacter baumannii Klebsiella pneumoniae Stenotrophomonas maltophilia	Candida albicans					blaCTX-M blaOXA-23 blaTEM	undetermine
357	Sputum	Department of Hyperbaric Oxygen	Staphylococcus aureus Streptococcus constellatus	Pseudomonas aeruginosa Acinetobacter baumannii Haemophilus influenzae Klebsiella pneumoniae		HHV-6B					none
358	Sputum	Department of Neurology		Acinetobacter nosocomialis	Candida albicans						none
359	Pleural fluid	Cadre Ward		Acinetobacter baumannii							none
360	Sputum	Department of Hyperbaric Oxygen	Staphylococcus aureus Streptococcus agalactiae	Acinetobacter baumannii Klebsiella aerogenes						mecA	none	PVL
361	Sputum	Department of Hyperbaric Oxygen		Acinetobacter pittii Klebsiella aerogenes		HHV-7 HSV1					none
362	Sputum	Department of Hyperbaric Oxygen		Acinetobacter baumannii Pseudomonas aeruginosa						blaOXA-23 blaTEM	undetermine
363	Sputum	Department of Hyperbaric Oxygen	Enterococcus faecium	Acinetobacter baumannii	Candida albicans	HSV1 EBV					none
364	Sputum	Department of Hyperbaric Oxygen	Enterococcus faecium Enterococcus faecalis	Acinetobacter baumannii Elizabethkingia anophelis						blaOXA-23 blaTEM	undetermine
365	Sputum	Department of Hyperbaric Oxygen	Enterococcus faecalis	Acinetobacter nosocomialis							none
366	Sputum	Emergency Department	Streptococcus pneumoniae Enterococcus faecium	Acinetobacter baumannii		EBV				Ermb blaOXA-23 blaTEM	Ab-blaOXA-23 Ab-blaTEM
367	Sputum	Department of Hyperbaric Oxygen	Staphylococcus aureus	Acinetobacter baumannii		HHV-7				blaOXA-23	Ab-blaOXA-23
368	Sputum	Department of Hyperbaric Oxygen	Enterococcus faecalis	Acinetobacter baumannii Acinetobacter nosocomialis Klebsiella pneumoniae	Candida glabrata	HSV1				blaCTX-M blaSHV blaTEM	undetermine
369	Sputum	Cadre Ward	Enterococcus faecalis	Pseudomonas aeruginosa Serratia marcescens Acinetobacter baumannii	Candida glabrata Candida albicans						none
370	Sputum	Emergency Department	Enterococcus faecium	Klebsiella pneumoniae Acinetobacter baumannii						blactx-M blaKPC blaOXA-23 blaSHV blaTEM	undetermine	iutA rmpA
371	Sputum	Department of Hyperbaric Oxygen	Enterococcus faecium	Acinetobacter baumannii	Aspergillus fumigatus	HHV-7 CMV				blaOXA-23 blaTEM	Ab-blaOXA-23 Ab-blaTEM
372	Sputum	Department of Urology		Acinetobacter nosocomialis		EBV					none
373	Sputum	ICU		Pseudomonas aeruginosa Acinetobacter baumannii		HHV-7 HSV1					none
374	Sputum	Emergency Department		Klebsiella pneumoniae Acinetobacter baumannii	Candida albicans	HSV1				blaCTX-M blaSHV blaTEM	undetermine	iutA rmpa
375	Sputum	Department of Hyperbaric Oxygen	Streptococcus constellatus	Serratia marcescens Acinetobacter pittii Acinetobacter baumannii Klebsiella aerogenes Proteus mirabilis						blaCTX-M blaOXA-23 blaTEM	undetermine
376	Sputum	Department of Hyperbaric Oxygen		Acinetobacter nosocomialis Serratia marcescens Burkholderia cepacia							none
377	Urine	DICU	Staphylococcus aureus Corynebacterium amycolatum	Citrobacter freundii Enterobacter hormaechei Enterobacter cloacae Acinetobacter pittii						Ermc blaCTX-M blaTEM	undetermine
378	BALF	Emergency Department		Acinetobacter baumannii		HSV1				blaOXA-23 blaTEM	Ab-blaOXA-23 Ab-blaTEM
379	Pleural fluid	Department of Hyperbaric Oxygen	Peptostreptococcus stomatis	Prevotella intermedia Prevotella baroniae Acinetobacter baumannii							none
380	Drainage fluid	ICU	Enterococcus faecium	Enterobacter hormaechei Enterobacter cloacae Stenotrophomonas maltophilia Acinetobacter pittii Acinetobacter baumannii Pseudomonas aeruginosa	Candida albicans					blaTEM	undetermine
381	Drainage fluid	Department of Hyperbaric Oxygen	Enterococcus faecalis	Pseudomonas aeruginosa Acinetobacter baumannii Achromobacter xylosoxidans	Candida metapsilosis					blaTEM	undetermine
382	BALF	Unknown		Proteus mirabilis Acinetobacter baumannii Klebsiella aerogenes Stenotrophomonas maltophilia	Candida tropicalis					blaCTX-M blaTEM	undetermine
383	Blood	Department of Hyperbaric Oxygen		Acinetobacter baumannii							none
384	Sputum	Department of Hyperbaric Oxygen	Enterococcus faecium	Pseudomonas aeruginosa Acinetobacter baumannii Klebsiella pneumoniae Serratia marcescens	Candida tropicalis					blaCTX-M blaOXA-23 blaTEM	undetermine
385	Sputum	Department of Hyperbaric Oxygen		Klebsiella pneumoniae Acinetobacter baumannii Citrobacter koseri						blaCTX-M blaKPC blaOXA-23 blaSHV blaTEM	undetermine	iutA rmpA2
386	Sputum	Department of Hyperbaric Oxygen	Streptococcus pneumoniae	Acinetobacter baumannii Proteus mirabilis		CMV				ErmB blaOXA-23 blaTEM	undetermine
387	Sputum	ICU		Klebsiella pneumoniae Acinetobacter baumannii							none
388	Sputum	Department of Hyperbaric Oxygen	Enterococcus faecalis	Acinetobacter baumannii Pseudomonas aeruginosa		HSV1					none
389	Sputum	Department of Hyperbaric Oxygen	Enterococcus faecalis	Acinetobacter baumannii Klebsiella pneumoniae Stenotrophomonas maltophilia						blaOXA-23 blaSHV blaTEM	undetermine	iutA rmpA
390	Sputum	Department of Hyperbaric Oxygen	Staphylococcus aureus	Acinetobacter baumannii	Candida albicans	EBV HHV-7				blaOXA-23 blaTEM	Ab-blaOXA-23 Ab-blaTEM
391	Sputum	Department of Hyperbaric Oxygen	Enterococcus faecalis Staphylococcus aureus	Acinetobacter baumannii Klebsiella pneumoniae Stenotrophomonas maltophilia		EBV HSV1				ErmC blaCTX-M blaSHV	undetermine
392	Sputum	Department of Hyperbaric Oxygen		Acinetobacter baumannii Pseudomonas aeruginosa						blaOXA-23 blaTEM	undetermine
393	Sputum	Department of Hyperbaric Oxygen	Staphylococcus aureus Enterococcus faecium	Pseudomonas aeruginosa Acinetobacter baumannii Stenotrophomonas maltophilia	Candida metapsilosis	Human parvovirus B19				blaOXA-23 mecA	undetermine
394	Sputum	Department of Oncology		Acinetobacter baumannii		HHV-7					none
395	Sputum	Department of Hyperbaric Oxygen	Enterococcus faecium Enterococcus faecalis	Acinetobacter baumannii						blaOXA-23 blaTEM	Ab-blaOXA-23 Ab-blaTEM
396	BALF	ICU	Enterococcus faecalis	Klebsiella pneumoniae Acinetobacter baumannii						blaCTX-M	undetermine
397	Drainage fluid	Department of Hyperbaric Oxygen	Enterococcus faecium Enterococcus faecalis	Acinetobacter baumannii	Candida albicans			Trichomonas vaginalis		blaOXA-23 blaTEM	undetermine
398	Blood	DICU		Acinetobacter baumannii							none
399	Blood	Department of Infectious Diseases		Acinetobacter baumannii Enterobacter asburiae Enterobacter kobei Klebsiella pneumoniae							none
400	Blood	Emergency Department		Acinetobacter baumannii Klebsiella pneumoniae						blaOXA-23	undetermine
401	Sputum	Department of Neurology		Pseudomonas mosselii Pseudomonas aeruginosa Acinetobacter baumannii Serratia marcescens Stenotrophomonas maltophilia	Candida albicans	HSV1 CMV				blaIMP blaOXA-23 blaTEM	undetermine
402	Sputum	Department of Urology		Acinetobacter nosocomialis		EBV					none
403	Sputum	Emergency Department	Enterococcus faecium	Acinetobacter baumannii Klebsiella pneumoniae						blaOXA-23	undetermine
404	Sputum	Department of Infectious Diseases	Staphylococcus aureus	Acinetobacter nosocomialis	Candida albicans	HSV1				ErmC mecA	none
405	Sputum	Department of Hyperbaric Oxygen	Enterococcus faecium Enterococcus faecalis Staphylococcus aureus	Stenotrophomonas maltophilia Pseudomonas aeruginosa Klebsiella pneumoniae Acinetobacter baumannii Enterobacter cloacae	Candida tropicalis						none
406	Sputum	Department of Hyperbaric Oxygen		Pseudomonas aeruginosa Acinetobacter baumannii							none
407	Sputum	Department of Hyperbaric Oxygen	Enterococcus faecium	Acinetobacter baumannii Pseudomonas aeruginosa Stenotrophomonas maltophilia Morganella morganii	Pneumocystis jirovecii					blaOXA-23 blaTEM	undetermine
408	Sputum	Department of Hyperbaric Oxygen		Klebsiella pneumoniae Stenotrophomonas maltophilia Acinetobacter baumannii	Candida tropicalis	HSV1				blaOXA-23 blaSHV blaTEM	undetermine	iutA remA
409	Sputum	Department of Hyperbaric Oxygen	Enterococcus faecalis	Pseudomonas aeruginosa Acinetobacter baumannii							none
410	Sputum	Department of Hyperbaric Oxygen	Enterococcus faecium Enterococcus faecalis	Acinetobacter baumannii Klebsiella pneumoniae	Candida inconspicua	HSV1				blaTEM	undetermine
411	Sputum	Department of Neurology		Klebsiella pneumoniae Acinetobacter baumannii		HSV1 EBV					none
412	Sputum	Department of Neurology		Acinetobacter baumannii Stenotrophomonas maltophilia Burkholderia cepacia	Candida glabrata					blaOXA-23 blaTEM	undetermine
413	Sputum	Emergency Department	Enterococcus faecium Streptococcus constellatus	Acinetobacter baumannii Klebsiella pneumoniae	Candida orthopsilosis						none
414	Sputum	Department of Hyperbaric Oxygen	Enterococcus faecalis	Acinetobacter pittii Acinetobacter baumannii Klebsiella pneumoniae	Aspergillus flavus	CMV EBV					none
415	Drainage fluid	Department of Hyperbaric Oxygen		Klebsiella pneumoniae Acinetobacter baumannii Stenotrophomonas maltophilia		EBV				blaCTX-M blaKPC blaSHV blaTEM	undetermine	iutA rmpA2
416	Drainage fluid	Department of Hyperbaric Oxygen		Pseudomonas aeruginosa Acinetobacter baumannii							none
417	BALF	Emergency Department		Stenotrophomonas maltophilia Acinetobacter pittii Klebsiella aerogenes	Candida tropicalis Candida glabrata	HSV1					none
418	Blood	Department of Hyperbaric Oxygen		Acinetobacter pittii		CMV					none
419	Sputum	ICU		Stenotrophomonas maltophilia Acinetobacter baumannii	Candida krusei Aspergillus fumigatus	HHV-7					none
420	Sputum	Department of Hyperbaric Oxygen	Enterococcus faecium	Pseudomonas aeruginosa Acinetobacter baumannii	Candida metapsilosis	HHV-7					none
421	Sputum	Department of Hyperbaric Oxygen	Enterococcus faecium	Pseudomonas aeruginosa Burkholderia multivorans Acinetobacter baumannii							none
422	Sputum	Department of Hyperbaric Oxygen		Acinetobacter baumannii Haemophilus influenzae	Candida albicans	HHV-7 EBV				blaOXA-23	Ab-blaOXA-23
423	Sputum	Department of Hyperbaric Oxygen		Klebsiella pneumoniae Stenotrophomonas maltophilia Acinetobacter baumannii						blaCTX-M blaKPC blaSHV blaTEM	undetermine	iutA rmpA2
424	Sputum	Department of Hyperbaric Oxygen		Acinetobacter pittii Acinetobacter baumannii Stenotrophomonas maltophilia	Candida tropicalis Candida glabrata	EBV				blaTEM	undetermine
425	Sputum	Department of Hyperbaric Oxygen	Staphylococcus aureus Enterococcus faecalis	Acinetobacter baumannii Acinetobacter nosocomialis Klebsiella pneumoniae							none
426	BALF	PCCM	Enterococcus faecium	Acinetobacter baumannii Pseudomonas aeruginosa Stenotrophomonas maltophilia	Kluyveromyces marxianus Clavispora lusitaniae	EBV				blaIMP(Acinetobacter baumannii Pseudomonas aeruginosa) blaOXA-23(Acinetobacter baumannii) blaTEM(Pseudomonas aeruginosa Acinetobacter baumannii)	Ab-blaIMP Ab-blaOXA-23 Ab-blaTEM
427	BALF	ICU		Acinetobacter baumannii	Aspergillus fumigatus					blaOXA-23	Ab-blaOXA-23
428	BALF	ICU	Enterococcus faecium	Acinetobacter pittii	Candida albicans	HSV1					none
429	BALF	PICU	Streptococcus pneumoniae	Acinetobacter baumannii						blaOXA-23	Ab-blaOXA-23
430	BALF	ICU	Enterococcus faecalis	Acinetobacter baumannii Klebsiella pneumoniae Chryseobacterium indologenes Stenotrophomonas maltophilia		EBV CMV				blaOXA-23(Acinetobacter baumannii)	Ab-blaOXA-23
431	BALF	ICU		Acinetobacter baumannii Klebsiella pneumoniae Enterobacter hormaechei Enterobacter cloacae						blaOXA-23(Acinetobacter baumannii) blaCTX-M(Acinetobacter baumannii Klebsiella pneumoniae) blaSHV(Klebsiella pneumoniae) blaTEM(Klebsiella pneumoniae Acinetobacter baumannii)	Ab-blaOXA-23 Ab-blaCTX-M Ab-blaTEM	iutA rmpA
432	BALF	Emergency Department	Streptococcus constellatus	Acinetobacter baumannii Escherichia coli Proteus mirabilis		HSV1 EBV				blaOXA-23(Acinetobacter baumannii) blaTEM(Acinetobacter baumannii) blaCTX-M(Escherichia coli)	Ab-blaOXA-23 Ab-blaTEM
433	BALF	PICU		Acinetobacter baumannii Haemophilus influenzae						blaOXA-23(Acinetobacter baumannii) blaTEM(Haemophilus influenzae)	Ab-blaOXA-23
434	BALF	PCCM	Enterococcus faecalis	Acinetobacter baumannii Klebsiella pneumoniae Pseudomonas aeruginosa Stenotrophomonas maltophilia Proteus mirabilis		HSV1				blaCTX-M blaTEM	undetermine
435	BALF	ICU		Acinetobacter pittii		HHV-6B					none
436	BALF	ICU	Enterococcus faecium	Acinetobacter pittii Klebsiella pneumoniae Stenotrophomonas maltophilia		HSV1					none
437	BALF	Department of Neonatology	Enterococcus faecalis	Acinetobacter baumannii Klebsiella pneumoniae							none
438	BALF	Department of Neonatology	Enterococcus faecium	Acinetobacter nosocomialis Acinetobacter pittii	Candida albicans					blaCTX-M(Acinetobacter nosocomialis Escherichia coli)	An-blaCTX-M
439	BALF	PICU		Acinetobacter baumannii	Candida albicans	HHV-6B HHV-7 EBV Human parvovirus B19				blaOXA-23(Acinetobacter baumannii)	Ab-blaOXA-23
440	BALF	PICU		Acinetobacter baumannii			Mycoplasma pneumoniae				none
441	Sputum	ICU		Acinetobacter baumannii Haemophilus influenzae Stenotrophomonas maltophilia Elizabethkingia anophelis						blaTEM(Haemophilus influenzae Acinetobacter baumannii)	Ab-blaTEM
442	BALF	ICU	Staphylococcus aureus	Acinetobacter baumannii Enterobacter hormaechei Enterobacter cloacae Stenotrophomonas maltophilia Elizabethkingia anophelis		HSV1				blaOXA-23(Acinetobacter baumannii) blaTEM(Acinetobacter baumannii)	Ab-blaOXA-23 Ab-blaTEM
443	BALF	PICU	Enterococcus faecium	Acinetobacter baumannii	Candida albicans					blaOXA-23(Acinetobacter baumannii)	Ab-blaOXA-23
444	BALF	PICU		Acinetobacter baumannii	Aspergillus fumigatus Aspergillus niger Candida albicans Rhizopus oryzae	HSV1				blaOXA-23(Acinetobacter baumannii)	Ab-blaOXA-23
445	BALF	PICU	Enterococcus faecalis	Acinetobacter baumannii Klebsiella variicola	Candida albicans					blaOXA-23(Acinetobacter baumannii)	Ab-blaOXA-23
446	Blood	Department of Hepatobiliary and Pancreatic Surgery		Acinetobacter baumannii							none
447	Sputum	Emergency Department	Enterococcus faecalis	Acinetobacter baumannii		HHV-7				blaOXA-23(Acinetobacter baumannii) blaTEM(Acinetobacter baumannii)	Ab-blaOXA-23 Ab-blaTEM
448	Sputum	PCCM	Enterococcus faecalis	Acinetobacter baumannii						blaOXA-23(Acinetobacter baumannii) blaTEM(Acinetobacter baumannii)	Ab-blaOXA-23 Ab-blaTEM
449	Sputum	Department of Hyperbaric Oxygen	Enterococcus faecium	Acinetobacter baumannii	Aspergillus fumigatus	HHV-7				blaOXA-23(Acinetobacter baumannii) vanM(Enterococcus faecium)	Ab-blaOXA-23
450	Sputum	Department of Hyperbaric Oxygen		Acinetobacter baumannii						blaOXA-23(Acinetobacter baumannii)	Ab-blaOXA-23
451	Sputum	Department of Hepatobiliary and Pancreatic Surgery	Enterococcus faecium	Acinetobacter baumannii Escherichia coli		EBV				blaCTX-M(Escherichia coli)	none
452	Sputum	Department of Hyperbaric Oxygen		Acinetobacter baumannii Klebsiella pneumoniae Pseudomonas aeruginosa Stenotrophomonas maltophilia Elizabethkingia miricola	Candida glabrata	EBV				blaOXA-23(Acinetobacter baumannii) blaCTX-M+blaNDM(Acinetobacter baumannii Klebsiella pneumoniae Pseudomonas aeruginosa) blaSHV(Klebsiella pneumoniae Pseudomonas aeruginosa) blaTEM(Klebsiella pneumoniae Pseudomonas aeruginosa Acinetobacter baumannii)	Ab-blaOXA-23 Ab-blaCTX-M Ab-blaTEM Ab-blaNDM
453	Sputum	Department of Hyperbaric Oxygen		Acinetobacter baumannii							none
454	Sputum	Department of Neonatology		Acinetobacter baumannii Burkholderia multivorans	Candida albicans						none
455	Sputum	Department of Neurology		Acinetobacter baumannii Achromobacter xylosoxidans Elizabethkingia anophelis		EBV CMV					none
456	Sputum	Cadre Ward	Streptococcus agalactiae Staphylococcus aureus Enterococcus faecalis	Acinetobacter pittii						ErmB ErmC(Staphylococcus aureus)	none
457	Sputum	Department of Hyperbaric Oxygen	Enterococcus faecium Enterococcus raffinosus	Acinetobacter baumannii Pseudomonas aeruginosa		CMV				blaOXA-23(Acinetobacter baumannii)	Ab-blaOXA-23
458	Sputum	Department of Hyperbaric Oxygen		Acinetobacter baumannii Klebsiella pneumoniae						blaSHV(Klebsiella pneumoniae)	none	iutA rmpA
459	Sputum	Department of Neurology	Enterococcus faecalis	Acinetobacter nosocomialis		HSV1					none
460	Sputum	Department of Hyperbaric Oxygen		Acinetobacter baumannii							none
461	Sputum	Department of Hyperbaric Oxygen	Enterococcus faecalis Streptococcus constellatus	Acinetobacter baumannii Pseudomonas aeruginosa Stenotrophomonas maltophilia Serratia marcescens						blaOXA-23(Acinetobacter baumannii) blaTEM(Pseudomonas aeruginosa Acinetobacter baumannii)	Ab-blaOXA-23 Ab-blaTEM
462	Sputum	Department of Neurology		Acinetobacter nosocomialis	Candida albicans	HSV1 EBV					none
463	Sputum	Department of Neurology	Staphylococcus aureus Enterococcus faecalis Enterococcus avium	Acinetobacter baumannii Enterobacter asburiae		EBV				blaIMP( Enterobacter asburiae) ErmC+mecA(Staphylococcus aureus)	none	PVL(Staphylococcus aureus)
464	Sputum	Department of Hyperbaric Oxygen	Enterococcus faecalis Streptococcus constellatus	Acinetobacter baumannii Klebsiella pneumoniae Pseudomonas aeruginosa Stenotrophomonas maltophilia Serratia marcescens	Candida glabrata	HSV1 Human parvovirus B19				blaOXA-23(Acinetobacter baumannii) blaTEM(Pseudomonas aeruginosa Serratia marcescens Acinetobacter baumannii)	Ab-blaOXA-23 Ab-blaTEM
465	Sputum	ICU	Enterococcus faecalis	Acinetobacter baumannii Pseudomonas aeruginosa Stenotrophomonas maltophilia Proteus mirabilis		HSV1				blaOXA-23(Acinetobacter baumannii)	Ab-blaOXA-23
466	Sputum	Cadre Ward	Enterococcus avium Enterococcus faecalis Anaerococcus prevotii	Acinetobacter baumannii Pseudomonas aeruginosa	Candida albicans						none
467	Sputum	Department of Hyperbaric Oxygen		Acinetobacter baumannii Pseudomonas aeruginosa Stenotrophomonas maltophilia		Human parvovirus B19				blaOXA-23(Acinetobacter baumannii) blaTEM(Pseudomonas aeruginosa Acinetobacter baumannii)	Ab-blaOXA-23 Ab-blaTEM
468	Sputum	Cadre Ward		Acinetobacter baumannii Acinetobacter pittii Klebsiella pneumoniae Klebsiella aerogenes	Candida albicans	HHV-6A				blaIMP(Klebsiella pneumoniae) blaSHV(Klebsiella pneumoniae) blaNDM(Acinetobacter baumannii+Klebsiella pneumoniae)	Ab-blaNDM
469	Sputum	Department of Hyperbaric Oxygen		Acinetobacter baumannii		HSV1					none
470	Sputum	Department of Hyperbaric Oxygen	Enterococcus faecium Enterococcus faecalis	Acinetobacter baumannii Klebsiella pneumoniae Morganella morganii		HSV1 EBV				blaSHV(Klebsiella pneumoniae)	none	iutA rmpA2
471	Sputum	Cadre Ward	Leuconostoc lactis	Acinetobacter baumannii Klebsiella pneumoniae Moraxella catarrhalis	Candida albicans	EBV					none
472	Sputum	Department of Neurology		Acinetobacter baumannii		EBV					none
473	Sputum	Department of Hyperbaric Oxygen		Acinetobacter baumannii							none
474	Sputum	Department of Hyperbaric Oxygen	Enterococcus faecium	Acinetobacter baumannii Chryseobacterium indologenes		HHV-7	Mycoplasma hominis			blaOXA-23(Acinetobacter baumannii)	Ab-blaOXA-23
475	Sputum	Department of Hyperbaric Oxygen	Enterococcus faecalis	Acinetobacter baumannii Klebsiella pneumoniae		HHV-7				blaOXA-23(Acinetobacter baumannii) blaTEM(Acinetobacter baumannii)	Ab-blaOXA-23 Ab-blaTEM
476	Sputum	ICU	Enterococcus avium Enterococcus faecium	Acinetobacter pittii	Candida glabrata						none
477	Sputum	Cadre Ward	Enterococcus avium	Acinetobacter pittii	Candida albicans Candida glabrata						none
478	Sputum	Department of Hyperbaric Oxygen	Enterococcus faecium Enterococcus faecalis Streptococcus constellatus	Acinetobacter baumannii Pseudomonas aeruginosa Stenotrophomonas maltophilia	Candida albicans					blaOXA-23(Acinetobacter baumannii)	Ab-blaOXA-23
479	Sputum	Department of Hyperbaric Oxygen	Enterococcus faecalis Streptococcus constellatus	Acinetobacter baumannii Klebsiella pneumoniae Pseudomonas aeruginosa Stenotrophomonas maltophilia	Candida glabrata					blaOXA-23(Acinetobacter baumannii) blaTEM(Acinetobacter baumannii Pseudomonas aeruginosa)	Ab-blaOXA-23 Ab-blaTEM	iutA rmpA2
480	Sputum	Department of Neurology		Acinetobacter nosocomialis							none
481	Sputum	Cadre Ward		Acinetobacter pittii							none
482	Sputum	Department of Hyperbaric Oxygen		Acinetobacter baumannii							none
483	Sputum	Department of Hyperbaric Oxygen		Acinetobacter nosocomialis Klebsiella pneumoniae	Candida albicans Candida orthopsilosis	HSV1 EBV				blaCTX-M(Klebsiella pneumoniae) blaSHV(Klebsiella pneumoniae)	none
484	Pleural fluid	Department of Infectious Diseases		Acinetobacter baumannii Pseudomonas aeruginosa Stenotrophomonas maltophilia							none
485	BALF	Emergency Department		Acinetobacter baumannii	Candida albicans						none
486	BALF	ICU	Enterococcus avium	Acinetobacter baumannii Pseudomonas aeruginosa Stenotrophomonas maltophilia Enterobacter hormaechei Enterobacter cloacae	Candida glabrata	EBV					none
487	BALF	Department of Hyperbaric Oxygen	Enterococcus faecalis Streptococcus constellatus	Acinetobacter baumannii Pseudomonas aeruginosa Stenotrophomonas maltophilia Klebsiella pneumoniae						blaOXA-23(Acinetobacter baumannii)	Ab-blaOXA-23
488	BALF	ICU	Enterococcus avium	Acinetobacter baumannii Stenotrophomonas maltophilia Enterobacter hormaechei Enterobacter cloacae Pseudomonas aeruginosa Chryseobacterium gleum	Candida glabrata	EBV CMV				blaOXA-23(Acinetobacter baumannii)	Ab-blaOXA-23
489	BALF	ICU		Acinetobacter baumannii	Aspergillus fumigatus	EBV				blaOXA-23(Acinetobacter baumannii)	Ab-blaOXA-23
490	BALF	ICU	Enterococcus faecalis	Acinetobacter baumannii Pseudomonas aeruginosa						blaOXA-23(Acinetobacter baumannii)	Ab-blaOXA-23
491	BALF	Department of Urology		Acinetobacter baumannii		HSV1					none
492	BALF	Department of Hepatobiliary and Pancreatic Surgery		Acinetobacter baumannii Haemophilus influenzae Klebsiella pneumoniae						blaTEM(Haemophilus influenzae)	none
493	BALF	PICU		Acinetobacter baumannii						blaOXA-23(Acinetobacter baumannii)	Ab-blaOXA-23
494	BALF	PCCM	Enterococcus faecium	Acinetobacter pittii		EBV CMV					none
495	Sputum	ICU		Acinetobacter baumannii			Ureaplasma urealyticum			blaOXA-23(Acinetobacter baumannii) blaTEM(Acinetobacter baumannii)	Ab-blaOXA-23 Ab-blaTEM
496	Sputum	Department of Neonatology		Acinetobacter nosocomialis							none
497	Sputum	ICU		Acinetobacter baumannii Klebsiella pneumoniae Escherichia coli Stenotrophomonas maltophilia Citrobacter koseri		HSV1				blaCTX-M(Escherichia coli) blaTEM(Escherichia coli)	none
498	Sputum	Department of Neurology		Acinetobacter baumannii Acinetobacter nosocomialis	Candida albicans						none
499	Sputum	Department of Hyperbaric Oxygen	Enterococcus faecium	Acinetobacter baumannii Klebsiella pneumoniae	Candida albicans						none
500	Sputum	Department of Hyperbaric Oxygen		Acinetobacter baumannii Klebsiella aerogenes Stenotrophomonas maltophilia		HSV1				blaOXA-23(Acinetobacter baumannii)	Ab-blaOXA-23
501	Sputum	Department of Hepatobiliary and Pancreatic Surgery		Acinetobacter baumannii	Candida albicans	HSV1 HHV-7					none
502	Sputum	Department of Neurology	Staphylococcus aureus Enterococcus faecalis	Acinetobacter nosocomialis Elizabethkingia anophelis	Candida albicans					ErmB ErmC(Staphylococcus aureus)	none
503	Sputum	Department of Neurology		Acinetobacter nosocomialis							none
504	Sputum	Department of Neurology	Staphylococcus aureus	Acinetobacter baumannii						ErmB ErmC mecA(Staphylococcus aureus)	none
505	Sputum	Department of Hyperbaric Oxygen	Enterococcus faecium	Acinetobacter baumannii							none
506	Sputum	Cadre Ward	Enterococcus faecium Enterococcus avium	Acinetobacter baumannii Klebsiella pneumoniae Enterobacter kobei Enterobacter hormaechei Stenotrophomonas maltophilia	Candida tropicalis Candida albicans	HSV1				blaCTX-M(Acinetobacter baumannii Klebsiella pneumoniae) blaSHV(Klebsiella pneumoniae) blaTEM(Klebsiella pneumoniae Acinetobacter baumannii)	Ab-blaTEM Ab-blaCTX-M
507	Sputum	Department of Neurology	Staphylococcus aureus	Acinetobacter baumannii Klebsiella pneumoniae		HSV1					none
508	Sputum	Department of Neurology	Staphylococcus aureus	Acinetobacter baumannii	Candida tropicalis Candida glabrata	EBV CMV				mecA(Staphylococcus aureus)	none
509	Sputum	Department of Neurology	Enterococcus faecium	Acinetobacter baumannii		HSV1					none
510	Sputum	Department of Hyperbaric Oxygen	Enterococcus faecalis	Acinetobacter baumannii Klebsiella pneumoniae Stenotrophomonas maltophilia		Human parvovirus B19				blaOXA-23(Acinetobacter baumannii) blaTEM(Acinetobacter baumannii)	Ab-blaOXA-23 Ab-blaTEM
511	Sputum	PCCM		Acinetobacter baumannii Citrobacter youngae	Aspergillus fumigatus Candida albicans	EBV				blaOXA-23(Acinetobacter baumannii) blaTEM(Acinetobacter baumannii)	Ab-blaOXA-23 Ab-blaTEM
512	Sputum	Department of Hyperbaric Oxygen	Enterococcus faecalis	Acinetobacter baumannii Pseudomonas aeruginosa		HHV-7 EBV				blaOXA-23(Acinetobacter baumannii)	Ab-blaOXA-23
513	Sputum	Department of Neonatology		Acinetobacter baumannii							none
514	Sputum	Department of Hyperbaric Oxygen		Acinetobacter baumannii Klebsiella pneumoniae Elizabethkingia anophelis						blaCTX-M(Acinetobacter baumannii Klebsiella pneumoniae) blaKPC(Acinetobacter baumannii Klebsiella pneumoniae) blaSHV(Klebsiella pneumoniae) blaTEM(Klebsiella pneumoniae Acinetobacter baumannii)	Ab-blaCTX-M Ab-blaTEM Ab-blaKPC	iutA rmpA
515	Sputum	Department of Hyperbaric Oxygen	Enterococcus faecium	Acinetobacter baumannii		HSV1 HHV-7 EBV				blaOXA-23(Acinetobacter baumannii)	Ab-blaOXA-23
516	Sputum	PCCM		Acinetobacter baumannii	Candida albicans						none
517	BALF	ICU		Acinetobacter baumannii		CMV				blaOXA-23(Acinetobacter baumannii)	Ab-blaOXA-23
518	BALF	ICU		Acinetobacter baumannii Elizabethkingia anophelis Stenotrophomonas maltophilia Pseudomonas aeruginosa Enterobacter hormaechei Enterobacter cloacae		EBV CMV HHV-7					none
519	BALF	Department of Rheumatology and Immunology		Acinetobacter baumannii							none
520	BALF	ICU	Enterococcus faecium	Acinetobacter baumannii Klebsiella pneumoniae Stenotrophomonas maltophilia	Aspergillus fumigatus	CMV				blaCTX-M(Acinetobacter baumannii Klebsiella pneumoniae) blaOXA-23(Acinetobacter baumannii) blaSHV(Klebsiella pneumoniae)	Ab-blaOXA-23 Ab-blaCTX-M
521	BALF	Department of Hyperbaric Oxygen	Staphylococcus aureus	Acinetobacter baumannii Pseudomonas aeruginosa Klebsiella pneumoniae						blaCTX-M(Acinetobacter baumannii Klebsiella pneumoniae Pseudomonas aeruginosa) blaKPC(Acinetobacter baumannii Klebsiella pneumoniae Pseudomonas aeruginosa) blaTEM(Klebsiella pneumoniae Pseudomonas aeruginosa Acinetobacter baumannii)	Ab-blaCTX-M Ab-blaTEM Ab-blaKPC
522	BALF	ICU		Acinetobacter baumannii Klebsiella pneumoniae Stenotrophomonas maltophilia	Aspergillus fumigatus					blaCTX-M(Klebsiella pneumoniae) blaSHV(Klebsiella pneumoniae)	none
523	BALF	ICU		Acinetobacter baumannii						blaTEM(Acinetobacter baumannii)	Ab-blaTEM
524	BALF	PCCM	Staphylococcus aureus	Acinetobacter baumannii Stenotrophomonas maltophilia		CMV				blaOXA-23(Acinetobacter baumannii) blaTEM(Acinetobacter baumannii)	Ab-blaOXA-23 Ab-blaTEM
525	BALF	PCCM		Acinetobacter pittii							none
526	BALF	ICU		Acinetobacter baumannii							none
527	BALF	ICU		Acinetobacter baumannii	Candida albicans					blaOXA-23(Acinetobacter baumannii)	Ab-blaOXA-23
528	BALF	ICU	Streptococcus anginosus Streptococcus agalactiae	Acinetobacter nosocomialis							none
529	BALF	ICU	Staphylococcus aureus	Acinetobacter baumannii Enterobacter hormaechei Enterobacter cloacae Elizabethkingia anophelis Klebsiella pneumoniae Stenotrophomonas maltophilia	Candida albicans	HSV1 CMV			Mycobacterium tuberculosis complex	ErmC mecA(Staphylococcus aureus)	none	PVL(Staphylococcus aureus)
530	BALF	PCCM	Enterococcus faecium	Acinetobacter pittii Klebsiella variicola Klebsiella pneumoniae Enterobacter hormaechei Enterobacter cloacae Raoultella planticola Raoultella ornithinolytica						blaCTX-M(Enterobacter cloacae Klebsiella pneumoniae) blaIMP(Enterobacter cloacae Klebsiella pneumoniae) blaNDM(Enterobacter cloacae Klebsiella pneumoniae) blaTEM(Enterobacter cloacae)	none
531	BALF	ICU		Acinetobacter baumannii Klebsiella pneumoniae Stenotrophomonas maltophilia	Aspergillus fumigatus	Human parvovirus B19				blaOXA-23(Acinetobacter baumannii) blaCTX-M(Acinetobacter baumannii Klebsiella pneumoniae) blaSHV(Klebsiella pneumoniae)	Ab-blaOXA-23 Ab-blaCTX-M
532	BALF	PCCM		Acinetobacter baumannii	Candida albicans Pneumocystis jirovecii					blaOXA-23(Acinetobacter baumannii)	Ab-blaOXA-23
533	BALF	ICU		Acinetobacter baumannii Enterobacter cloacae Stenotrophomonas maltophilia			Ureaplasma urealyticum			blaOXA-23(Acinetobacter baumannii)	Ab-blaOXA-23
534	BALF	ICU	Enterococcus faecium	Acinetobacter baumannii Stenotrophomonas maltophilia	Candida albicans	HSV1 EBV					none
535	Sputum	Department of Neonatology	Streptococcus pneumoniae	Acinetobacter baumannii							none
536	BALF	ICU		Acinetobacter baumannii	Candida albicans Candida glabrata	EBV					none
537	BALF	PICU	Enterococcus faecalis Enterococcus faecium	Acinetobacter baumannii		Human parvovirus B19				blaOXA-23(Acinetobacter baumannii)	Ab-blaOXA-23
538	Sputum	Department of Hyperbaric Oxygen	Streptococcus constellatus Enterococcus faecalis	Acinetobacter baumannii Klebsiella pneumoniae						blaOXA-23(Acinetobacter baumannii) blaSHV(Klebsiella pneumoniae)	Ab-blaOXA-23
539	Blood	Department of Cardiovascular Surgery		Acinetobacter baumannii							none
540	Blood	Department of Oncology		Acinetobacter baumannii							none
541	Sputum	ICU		Acinetobacter baumannii Enterobacter hormaechei Enterobacter cloacae		EBV				blaOXA-23(Acinetobacter baumannii)	Ab-blaOXA-23
542	Sputum	Department of Hyperbaric Oxygen	Staphylococcus aureus	Acinetobacter nosocomialis Elizabethkingia anophelis							none
543	Sputum	Department of Hyperbaric Oxygen	Staphylococcus aureus	Acinetobacter baumannii Pseudomonas aeruginosa Klebsiella pneumoniae		CMV				blaOXA-23(Acinetobacter baumannii)	Ab-blaOXA-23
544	Sputum	PCCM		Acinetobacter baumannii Escherichia coli	Candida albicans	HHV-7 HAdV-21				blaCTX-M(Escherichia coli) blaTEM(Escherichia coli)	none
545	Sputum	Department of Neurology	Enterococcus faecium	Acinetobacter baumannii Stenotrophomonas maltophilia Ochrobactrum intermedium Klebsiella pneumoniae	Aspergillus fumigatus	HHV-7					none
546	Sputum	Department of Neurology	Streptococcus anginosus Streptococcus constellatus Enterococcus faecalis	Acinetobacter baumannii							none
547	Sputum	Department of Hyperbaric Oxygen	Enterococcus faecium	Acinetobacter baumannii Pseudomonas aeruginosa Achromobacter xylosoxidans		CMV				blaOXA-23(Acinetobacter baumannii)	Ab-blaOXA-23
548	Sputum	Department of Hyperbaric Oxygen	Staphylococcus aureus Enterococcus faecalis	Acinetobacter baumannii Klebsiella pneumoniae Stenotrophomonas maltophilia		EBV	Ureaplasma parvum			ErmB ErmC mecA(Staphylococcus aureus) blaOXA-23(Acinetobacter baumannii) blaSHV blaSHV(Klebsiella pneumoniae) blaCTX-M blaKPC(Acinetobacter baumannii Klebsiella pneumoniae)	Ab-blaOXA-23 Ab-blaCTX-M Ab-blaKPC	iutA rmpA
549	Sputum	Department of Hyperbaric Oxygen	Enterococcus faecalis	Acinetobacter baumannii	Candida glabrata					blaOXA-23(Acinetobacter baumannii)	Ab-blaOXA-23
550	Sputum	Department of Hyperbaric Oxygen	Enterococcus faecalis	Acinetobacter baumannii Klebsiella pneumoniae Klebsiella aerogenes Stenotrophomonas maltophilia						blaOXA-23(Acinetobacter baumannii) blaSHV(Klebsiella pneumoniae) blaCTX-M blaTEM(Acinetobacter baumannii Klebsiella pneumoniae)	Ab-blaOXA-23 Ab-blaCTX-M Ab-blaTEM
551	Sputum	Department of Neurology	Enterococcus faecalis	Acinetobacter nosocomialis							none
552	Sputum	Department of Hyperbaric Oxygen	Enterococcus faecium	Acinetobacter baumannii Pseudomonas aeruginosa Stenotrophomonas maltophilia Achromobacter xylosoxidans Elizabethkingia anophelis Klebsiella pneumoniae						blaOXA-23(Acinetobacter baumannii) blaCTX-M(Klebsiella pneumoniae)	Ab-blaOXA-23
553	Sputum	Cadre Ward	Enterococcus faecium	Acinetobacter baumannii	Candida glabrata	HSV1 EBV					none
554	Sputum	Department of Hyperbaric Oxygen	Enterococcus faecalis	Acinetobacter baumannii							none
555	Sputum	ICU	Staphylococcus aureus	Acinetobacter baumannii Elizabethkingia anophelis Burkholderia cepacia	Candida albicans	HSV1				blaOXA-23(Acinetobacter baumannii) ErmC(Staphylococcus aureus)	Ab-blaOXA-23
556	Sputum	Cadre Ward	Enterococcus faecalis	Acinetobacter baumannii Pseudomonas aeruginosa	Candida albicans						none
557	Sputum	Department of Hyperbaric Oxygen	Staphylococcus aureus	Acinetobacter baumannii Klebsiella pneumoniae Elizabethkingia anophelis						blaKPC(Acinetobacter baumannii) mecA(Staphylococcus aureus) blaCTX-M(Klebsiella pneumoniae)	Ab-blaKPC
558	Sputum	Department of Hyperbaric Oxygen		Acinetobacter baumannii Klebsiella pneumoniae Pseudomonas aeruginosa Stenotrophomonas maltophilia		WUPyV				blaSHV(Klebsiella pneumoniae Pseudomonas aeruginosa)	none	iutA rmpA
559	Sputum	Department of Neurology		Acinetobacter baumannii		EBV				blaOXA-23(Acinetobacter baumannii)	Ab-blaOXA-23
560	Sputum	Department of Hyperbaric Oxygen	Enterococcus faecalis Staphylococcus aureus	Acinetobacter baumannii Klebsiella pneumoniae Pseudomonas aeruginosa Stenotrophomonas maltophilia						blaOXA-23(Acinetobacter baumannii) blaCTX-M(Acinetobacter baumannii Klebsiella pneumoniae) blaKPC(Acinetobacter baumannii Klebsiella pneumoniae Pseudomonas aeruginosa) blaSHV(Klebsiella pneumoniae Pseudomonas aeruginosa) blaTEM(Klebsiella pneumoniae Pseudomonas aeruginosa Acinetobacter baumannii)	Ab-blaOXA-23 Ab-blaCTX-M Ab-blaTEM Ab-blaKPC	iutA rmpA
561	Sputum	Department of Hyperbaric Oxygen	Streptococcus constellatus	Acinetobacter baumannii Pseudomonas aeruginosa Klebsiella pneumoniae						blaOXA-23(Acinetobacter baumannii) blaCTX-M(Klebsiella pneumoniae)	Ab-blaOXA-23
562	Sputum	Department of Hyperbaric Oxygen	Enterococcus faecalis Staphylococcus aureus	Acinetobacter baumannii Klebsiella pneumoniae Stenotrophomonas maltophilia Elizabethkingia anophelis						blaKPC(Acinetobacter baumannii Klebsiella pneumoniae) mecA(Staphylococcus aureus) blaCTX-M(Acinetobacter baumannii Klebsiella pneumoniae) blaSHV(Klebsiella pneumoniae)	Ab-blaCTX-M Ab-blaKPC	iutA rmpA(Klebsiella pneumoniae) PVL(Staphylococcus aureus)
563	Sputum	Emergency Department	Enterococcus faecium	Acinetobacter baumannii	Candida albicans	HSV1				blaOXA-23(Acinetobacter baumannii)	Ab-blaOXA-23
564	Sputum	Department of Hyperbaric Oxygen	Enterococcus faecalis	Acinetobacter baumannii Klebsiella pneumoniae Stenotrophomonas maltophilia		Human parvovirus B19 HSV1				blaOXA-23(Acinetobacter baumannii) blaSHV(Klebsiella pneumoniae)	Ab-blaOXA-23
565	Sputum	Department of Neurology		Acinetobacter baumannii Enterobacter hormaechei Enterobacter cloacae		HHV-6B HHV-7					none
566	Sputum	PCCM	Enterococcus faecalis	Acinetobacter baumannii Klebsiella pneumoniae	Candida albicans					blaOXA-23(Acinetobacter baumannii) blaTEM(Acinetobacter baumannii)	Ab-blaOXA-23
567	Sputum	Department of Hyperbaric Oxygen		Acinetobacter baumannii Klebsiella pneumoniae Stenotrophomonas maltophilia		HSV1				blaCTX-M blaKPC(Acinetobacter baumannii Klebsiella pneumoniae) blaSHV(Klebsiella pneumoniae) blaTEM(Klebsiella pneumoniae)	Ab-blaCTX-M Ab-blaKPC	iutA rmpA
568	Sputum	Cadre Ward		Acinetobacter baumannii Moraxella catarrhalis Legionella pneumophila	Candida albicans	EBV					none
569	Sputum	Cadre Ward	Enterococcus faecium	Acinetobacter pittii Klebsiella pneumoniae Enterobacter hormaechei Enterobacter cloacae Stenotrophomonas maltophilia Elizabethkingia meningoseptica	Candida albicans Candida glabrata					blaCTX-M blaSHV blaTEM(Enterobacter cloacae Klebsiella pneumoniae)	none
570	Sputum	Department of Hyperbaric Oxygen	Enterococcus faecalis Staphylococcus aureus	Acinetobacter baumannii Stenotrophomonas maltophilia		HSV1 CMV				blaOXA-23(Acinetobacter baumannii)	Ab-blaOXA-23
571	Sputum	ICU	Enterococcus faecium	Acinetobacter baumannii Stenotrophomonas maltophilia	Candida albicans						none
572	Sputum	Department of Hyperbaric Oxygen	Streptococcus constellatus Enterococcus faecalis Enterococcus faecium	Acinetobacter baumannii Klebsiella pneumoniae		HSV1				blaOXA-23(Acinetobacter baumannii) blaCTX-M(Acinetobacter baumannii Klebsiella pneumoniae) blaKPC(Acinetobacter baumannii Klebsiella pneumoniae)blaTEM(Klebsiella pneumoniae Acinetobacter baumannii)	Ab-blaOXA-23 Ab-blaCTX-M Ab-blaTEM Ab-blaKPC
573	Sputum	Department of Neurology	Enterococcus faecalis	Acinetobacter baumannii Acinetobacter nosocomialis		HSV1					none
574	Sputum	Department of Hyperbaric Oxygen	Enterococcus faecalis Staphylococcus aureus	Acinetobacter baumannii							none
575	Sputum	Department of Hyperbaric Oxygen	Enterococcus faecium	Acinetobacter baumannii Enterobacter hormaechei Enterobacter cloacae			Ureaplasma parvum			blaOXA-23(Acinetobacter baumannii)	Ab-blaOXA-23
576	Sputum	Department of Hyperbaric Oxygen		Acinetobacter baumannii Klebsiella pneumoniae Elizabethkingia anophelis			Ureaplasma parvum			blaCTX-M(Acinetobacter baumannii Klebsiella pneumoniae) blaTEM(Klebsiella pneumoniae Acinetobacter baumannii)	Ab-blaCTX-M Ab-blaTEM
577	Sputum	Department of Hyperbaric Oxygen	Enterococcus faecalis	Acinetobacter baumannii Pseudomonas aeruginosa Klebsiella pneumoniae Escherichia coli						blaCTX-M blaKPC blaSHV(Escherichia coli Klebsiella pneumoniae Pseudomonas aeruginosa) blaTEM(Escherichia coli Klebsiella pneumoniae)	none
578	Sputum	Department of Hyperbaric Oxygen	Enterococcus faecalis	Acinetobacter baumannii Enterobacter hormaechei Enterobacter cloacae	Candida glabrata					blaOXA-23(Acinetobacter baumannii)	Ab-blaOXA-23
579	Sputum	Department of Hyperbaric Oxygen	Staphylococcus aureus	Acinetobacter baumannii Klebsiella pneumoniae						blaOXA-23(Acinetobacter baumannii) blaTEM(Acinetobacter baumannii)	Ab-blaOXA-23 Ab-blaTEM
580	Sputum	Department of Hyperbaric Oxygen		Acinetobacter baumannii Klebsiella pneumoniae						blaOXA-23(Acinetobacter baumannii) blaSHV(Klebsiella pneumoniae)	Ab-blaOXA-23
581	Sputum	Cadre Ward	Enterococcus faecalis	Acinetobacter baumannii Klebsiella pneumoniae	Candida glabrata Candida albicans					blaIMP blaNDM(Acinetobacter baumannii Klebsiella pneumoniae)	Ab-blaIMP Ab-blaNDM
582	Sputum	Cadre Ward		Acinetobacter baumannii Serratia marcescens	Candida albicans	EBV HHV-7					none
583	Sputum	PCCM		Acinetobacter pittii	Pneumocystis jirovecii	EBV HHV-7					none
584	Sputum	Department of Geriatrics	Enterococcus faecalis	Acinetobacter pittii Enterobacter asburiae Enterobacter kobei	Candida albicans	HSV1				blaNDM(Enterobacter asburiae)	none
585	Sputum	Department of Hyperbaric Oxygen		Acinetobacter baumannii	Candida albicans	EBV				blaOXA-23(Acinetobacter baumannii)	Ab-blaOXA-23
586	Sputum	Cadre Ward		Acinetobacter baumannii Legionella pneumophila	Candida albicans						none
587	Sputum	Department of Cardiology	Enterococcus faecalis	Acinetobacter baumannii Acinetobacter nosocomialis	Candida albicans	HHV-6B EBV					none
588	Sputum	Department of Hyperbaric Oxygen	Enterococcus faecalis	Acinetobacter baumannii Enterobacter hormaechei Enterobacter cloacae Stenotrophomonas maltophilia		EBV				blaOXA-23(Acinetobacter baumannii)	Ab-blaOXA-23
589	BALF	ICU		Acinetobacter baumannii Stenotrophomonas maltophilia	Aspergillus fumigatus						none
590	BALF	Emergency Department		Acinetobacter baumannii						blaOXA-23(Acinetobacter baumannii)	Ab-blaOXA-23
591	BALF	Department of Hyperbaric Oxygen		Acinetobacter baumannii Pseudomonas aeruginosa Chryseobacterium indologenes						blaOXA-23(Acinetobacter baumannii)	Ab-blaOXA-23
592	BALF	ICU		Acinetobacter baumannii Klebsiella oxytoca Stenotrophomonas maltophilia		HSV1					none
593	BALF	ICU	Peptostreptococcus anaerobius	Acinetobacter baumannii Escherichia coli						blaTEM(Escherichia coli Pseudomonas aeruginosa)	none
594	BALF	ICU		Acinetobacter baumannii	Candida albicans Candida tropicalis Candida glabrata	HSV1 EBV					none
595	BALF	PCCM	Enterococcus faecium Anaerococcus prevotii	Acinetobacter baumannii						blaOXA-23(Acinetobacter baumannii)	Ab-blaOXA-23
596	BALF	Emergency Department	Enterococcus faecium	Acinetobacter baumannii	Candida albicans	CMV				blaOXA-23(Acinetobacter baumannii)	Ab-blaOXA-23
597	BALF	PCCM	Enterococcus faecalis Enterococcus faecium	Acinetobacter baumannii Klebsiella pneumoniae	Candida albicans	HSV1 CMV				blaOXA-23(Acinetobacter baumannii) blaTEM(Acinetobacter baumannii)	Ab-blaOXA-23 Ab-blaTEM
598	BALF	Department of Hyperbaric Oxygen	Enterococcus faecium Streptococcus constellatus	Acinetobacter baumannii Klebsiella pneumoniae	Candida albicans	Human parvovirus B19				blaOXA-23(Acinetobacter baumannii) blaCTX-M blaSHV(Klebsiella pneumoniae)	Ab-blaOXA-23
599	BALF	ICU	Enterococcus faecalis	Acinetobacter baumannii Enterobacter asburiae Enterobacter hormaechei Stenotrophomonas maltophilia	Candida albicans						none
600	BALF	ICU	Enterococcus faecalis	Acinetobacter pittii	Candida albicans	HSV1					none
601	BALF	Department of Hyperbaric Oxygen		Acinetobacter baumannii Klebsiella pneumoniae Elizabethkingia anophelis		Human parvovirus B19					none
602	BALF	ICU	Staphylococcus aureus	Acinetobacter baumannii Pseudomonas aeruginosa Enterobacter hormaechei Enterobacter cloacae	Candida albicans	HSV1				ErmB ErmC(Staphylococcus aureus)	none
603	Sputum	ICU	Enterococcus faecium	Acinetobacter baumannii Pseudomonas aeruginosa Elizabethkingia anophelis Burkholderia cepacia	Candida glabrata	EBV CMV HHV-7					none
604	BALF	ICU	Enterococcus faecalis	Acinetobacter baumannii Proteus mirabilis	Candida tropicalis	HSV1					none
605	BALF	ICU	Staphylococcus aureus	Acinetobacter baumannii Pseudomonas aeruginosa Stenotrophomonas maltophilia Achromobacter xylosoxidans Elizabethkingia anophelis Klebsiella pneumoniae		HSV1				blaOXA-23(Acinetobacter baumannii)	Ab-blaOXA-23
606	Blood	Department of Hepatobiliary and Pancreatic Surgery		Acinetobacter baumannii						blaOXA-23(Acinetobacter baumannii)	Ab-blaOXA-23
607	Blood	Department of Hepatobiliary and Pancreatic Surgery		Acinetobacter baumannii							none
608	Sputum	Department of Hyperbaric Oxygen	Enterococcus faecium	Acinetobacter baumannii Pseudomonas aeruginosa		EBV CMV HHV-7					none
609	Sputum	Department of Hyperbaric Oxygen	Enterococcus faecalis Staphylococcus aureus	Acinetobacter baumannii Pseudomonas aeruginosa Stenotrophomonas maltophilia						mecA(Staphylococcus aureus)	none
610	Sputum	Department of Hyperbaric Oxygen	Enterococcus faecalis	Acinetobacter baumannii Enterobacter hormaechei Enterobacter cloacae Pseudomonas aeruginosa Stenotrophomonas maltophilia		HSV1				blaOXA-23(Acinetobacter baumannii)	Ab-blaOXA-23
611	Sputum	Department of Hyperbaric Oxygen		Acinetobacter baumannii		HSV1					none
612	Sputum	Department of Neurology		Acinetobacter baumannii Stenotrophomonas maltophilia							none
613	Sputum	Cadre Ward	Enterococcus faecalis Staphylococcus aureus	Acinetobacter baumannii Klebsiella pneumoniae Escherichia coli Moraxella catarrhalis Elizabethkingia meningoseptica		EBV CMV				blaCTX-M(Escherichia coli Klebsiella pneumoniae) blaTEM(Escherichia coli)	none
614	Sputum	Department of Neurology	Enterococcus faecium Enterococcus faecalis Staphylococcus aureus	Acinetobacter baumannii						ErmC mecA(Staphylococcus aureus) vanM(Enterococcus faecalis) vanA(Enterococcus faecium Enterococcus faecalis Staphylococcus aureus)	none
615	Sputum	Department of Neurology	Streptococcus constellatus Staphylococcus aureus	Acinetobacter baumannii						ErmB mecA(Staphylococcus aureus) blaOXA-23(Acinetobacter baumannii)	Ab-blaOXA-23
616	Sputum	Department of Hyperbaric Oxygen	Enterococcus faecalis Gardnerella vaginalis	Acinetobacter baumannii Enterobacter hormaechei Enterobacter cloacae Stenotrophomonas maltophilia							none
617	Sputum	Department of Hyperbaric Oxygen		Acinetobacter baumannii Pseudomonas aeruginosa Stenotrophomonas maltophilia Elizabethkingia anophelis							none
618	Sputum	Department of Hyperbaric Oxygen	Enterococcus faecium	Acinetobacter baumannii Elizabethkingia anophelis	Candida albicans	EBV				blaOXA-23(Acinetobacter baumannii)	Ab-blaOXA-23
619	Sputum	Department of Hyperbaric Oxygen	Staphylococcus aureus	Acinetobacter baumannii Stenotrophomonas maltophilia						blaOXA-23(Acinetobacter baumannii) blaTEM(Acinetobacter baumannii)	Ab-blaOXA-23 Ab-blaTEM
620	Sputum	Department of Hyperbaric Oxygen		Acinetobacter baumannii Acinetobacter bereziniae Enterobacter hormaechei Enterobacter cloacae						blaOXA-23(Acinetobacter baumannii)	Ab-blaOXA-23
621	Sputum	Cadre Ward		Acinetobacter baumannii Acinetobacter ursingii Pseudomonas aeruginosa Stenotrophomonas maltophilia Elizabethkingia meningoseptica	Candida albicans Candida tropicalis Clavispora lusitaniae					blaNDM(Acinetobacter baumannii)	Ab-blaNDM
622	Sputum	Department of Hyperbaric Oxygen	Enterococcus faecalis Staphylococcus aureus	Acinetobacter baumannii Klebsiella pneumoniae Stenotrophomonas maltophilia						blaCTX-M(Klebsiella pneumoniae) blaTEM(Klebsiella pneumoniae)	none
623	Sputum	Cadre Ward		Acinetobacter baumannii Enterobacter hormaechei Enterobacter cloacae Stenotrophomonas maltophilia Elizabethkingia meningoseptica	Candida orthopsilosis Clavispora lusitaniae					blaCTX-M(Acinetobacter baumannii) blaNDM(Acinetobacter baumannii Enterobacter cloacae) blaTEM(Enterobacter cloacae)	Ab-blaCTX-M Ab-blaNDM
624	Sputum	Department of Hyperbaric Oxygen	Enterococcus faecalis	Acinetobacter baumannii Klebsiella pneumoniae Stenotrophomonas maltophilia						blaCTX-M blaSHV blaTEM(Klebsiella pneumoniae)	none
625	Sputum	Department of Hyperbaric Oxygen		Acinetobacter baumannii Klebsiella pneumoniae Elizabethkingia anophelis						blaCTX-M blaSHV blaTEM(Klebsiella pneumoniae)	none
626	Sputum	Department of Hyperbaric Oxygen		Acinetobacter baumannii Pseudomonas aeruginosa Elizabethkingia anophelis							none
627	Sputum	Department of Neurology	Enterococcus faecalis	Acinetobacter baumannii Klebsiella pneumoniae Stenotrophomonas maltophilia	Candida tropicalis	HSV1				blaOXA-23(Acinetobacter baumannii)	Ab-blaOXA-23
628	Sputum	ICU		Acinetobacter baumannii Pseudomonas aeruginosa Klebsiella pneumoniae Bilophila wadsworthia		HSV1 CMV HHV-6A				blaOXA-23(Acinetobacter baumannii) blaSHV blaTEM(Klebsiella pneumoniae)	Ab-blaOXA-23
629	Sputum	Department of Hyperbaric Oxygen		Acinetobacter baumannii Stenotrophomonas maltophilia		HSV1				blaOXA-23(Acinetobacter baumannii) blaTEM(Acinetobacter baumannii)	Ab-blaOXA-23 Ab-blaTEM
630	Sputum	Department of Neurology	Enterococcus faecalis Staphylococcus aureus	Acinetobacter baumannii Enterobacter hormaechei Enterobacter cloacae		HSV1				blaOXA-23(Acinetobacter baumannii) blaTEM(Enterobacter cloacae) mecA(Staphylococcus aureus)	Ab-blaOXA-23
631	Sputum	Department of Hyperbaric Oxygen		Acinetobacter baumannii Pseudomonas aeruginosa Stenotrophomonas maltophilia Elizabethkingia anophelis						blaOXA-23(Acinetobacter baumannii)	Ab-blaOXA-23
632	Sputum	Department of Hyperbaric Oxygen	Enterococcus faecalis Enterococcus faecium	Acinetobacter baumannii Klebsiella pneumoniae Proteus mirabilis Stenotrophomonas maltophilia		HHV-6B	Ureaplasma urealyticum			blaOXA-23(Acinetobacter baumannii) blaCTX-M blaKPC(Acinetobacter baumannii Klebsiella pneumoniae) blaSHV(Klebsiella pneumoniae Proteus mirabilis) blaTEM(Klebsiella pneumoniae Acinetobacter baumannii) vanA(Enterococcus faecalis Enterococcus faecium)	Ab-blaOXA-23 Ab-blaCTX-M Ab-blaTEM Ab-blaKPC	iutA rmpA
633	Sputum	Department of Hyperbaric Oxygen		Acinetobacter baumannii Klebsiella pneumoniae Pseudomonas aeruginosa							none
634	Sputum	Department of Hyperbaric Oxygen	Enterococcus faecalis	Acinetobacter baumannii Klebsiella pneumoniae Morganella morganii Stenotrophomonas maltophilia		HSV1				blaCTX-M(Acinetobacter baumannii Klebsiella pneumoniae) blaSHV(Klebsiella pneumoniae)	Ab-blaCTX-M
635	Sputum	PCCM		Acinetobacter baumannii		CMV					none
636	Sputum	Department of Hepatobiliary and Pancreatic Surgery	Enterococcus faecalis	Acinetobacter baumannii	Candida albicans					blaOXA-23(Acinetobacter baumannii)	Ab-blaOXA-23
637	Sputum	Department of Hyperbaric Oxygen	Enterococcus faecalis Enterococcus faecium	Acinetobacter baumannii Pseudomonas aeruginosa Klebsiella pneumoniae						blaOXA-23(Acinetobacter baumannii) blaCTX-M(Klebsiella pneumoniae Pseudomonas aeruginosa) blaTEM(Klebsiella pneumoniae)	Ab-blaOXA-23
638	Sputum	Department of Neurology		Acinetobacter pittii Stenotrophomonas maltophilia							none
639	Sputum	Department of Hyperbaric Oxygen		Acinetobacter baumannii Klebsiella pneumoniae Elizabethkingia anophelis			Ureaplasma urealyticum			blaOXA-23(Acinetobacter baumannii) blaCTX-M blaKPC blaSHV blaTEM(Klebsiella pneumoniae)	Ab-blaOXA-23	iutA rmpA
640	Sputum	Department of Neurology	Staphylococcus aureus	Acinetobacter baumannii Klebsiella pneumoniae Pseudomonas aeruginosa	Pneumocystis jirovecii	HSV1				blaCTX-M(Klebsiella pneumoniae) blaSHV(Klebsiella pneumoniae) blaTEM(Klebsiella pneumoniae)	none
641	Sputum	Department of Hyperbaric Oxygen		Acinetobacter baumannii Klebsiella pneumoniae	Candida albicans					blaCTX-M(Klebsiella pneumoniae) blaSHV(Klebsiella pneumoniae)	none
642	Sputum	Department of Hyperbaric Oxygen	Enterococcus faecalis	Acinetobacter baumannii Klebsiella pneumoniae Stenotrophomonas maltophilia						blaCTX-M(Acinetobacter baumannii Klebsiella pneumoniae) blaSHV(Klebsiella pneumoniae) blaTEM(Klebsiella pneumoniae Acinetobacter baumannii)	Ab-blaCTX-M Ab-blaTEM
643	Sputum	Department of Hyperbaric Oxygen	Tropheryma whipplei	Acinetobacter baumannii							none
644	Sputum	Cadre Ward		Acinetobacter baumannii Enterobacter ludwigii	Candida albicans						none
645	Sputum	Department of Hyperbaric Oxygen	Enterococcus faecalis	Acinetobacter baumannii Klebsiella pneumoniae			Ureaplasma urealyticum			blaOXA-23(Acinetobacter baumannii) blaCTX-M blaKPC(Acinetobacter baumannii Klebsiella pneumoniae) blaSHV(Klebsiella pneumoniae) blaTEM(Klebsiella pneumoniae Acinetobacter baumannii)	Ab-blaOXA-23 Ab-blaCTX-M Ab-blaTEM Ab-blaKPC	iutA rmpA2
646	Sputum	PCCM	Enterococcus faecium	Acinetobacter baumannii Klebsiella pneumoniae Stenotrophomonas maltophilia		HSV1 EBV CMV				blaOXA-23(Acinetobacter baumannii) blaTEM(Acinetobacter baumannii)	Ab-blaOXA-23 Ab-blaTEM
647	Sputum	ICU		Acinetobacter baumannii Klebsiella pneumoniae	Candida albicans	HSV1					none
648	Sputum	Department of Hyperbaric Oxygen		Acinetobacter baumannii Pseudomonas aeruginosa		EBV CMV				blaOXA-23(Acinetobacter baumannii)	Ab-blaOXA-23
649	Sputum	Department of Hyperbaric Oxygen		Acinetobacter baumannii Pseudomonas aeruginosa Achromobacter xylosoxidans		Human parvovirus B19				blaOXA-23(Acinetobacter baumannii)	Ab-blaOXA-23
650	Sputum	Department of Hepatobiliary and Pancreatic Surgery	Enterococcus faecium	Acinetobacter baumannii	Candida albicans	HHV-6B HHV-7					none
651	Sputum	Cadre Ward	Enterococcus faecium	Acinetobacter baumannii Acinetobacter pittii Enterobacter hormaechei Enterobacter cloacae	Candida albicans					blaCTX-M(Enterobacter cloacae)	none
652	BALF	PICU	Staphylococcus aureus	Acinetobacter baumannii Moraxella catarrhalis							none
653	BALF	ICU	Enterococcus faecalis	Acinetobacter baumannii Stenotrophomonas maltophilia	Candida albicans	HSV1 EBV HHV-7					none
654	BALF	ICU		Acinetobacter baumannii Stenotrophomonas maltophilia							none
655	BALF	PCCM		Acinetobacter baumannii							none
656	BALF	Emergency Department		Acinetobacter baumannii Klebsiella pneumoniae							none
657	BALF	Emergency Department		Acinetobacter baumannii	Candida albicans	CMV				blaOXA-23(Acinetobacter baumannii)	Ab-blaOXA-23
658	BALF	ICU		Acinetobacter baumannii Klebsiella pneumoniae						blaOXA-23(Acinetobacter baumannii) blaCTX-M(Acinetobacter baumannii Klebsiella pneumoniae) blaKPC(Acinetobacter baumannii Klebsiella pneumoniae)blaSHV blaTEM(Klebsiella pneumoniae)	Ab-blaOXA-23 Ab-blaCTX-M Ab-blaKPC	iutA rmpA
659	Sputum	Department of Neonatology		Acinetobacter nosocomialis Klebsiella pneumoniae							none
660	Sputum	ICU		Acinetobacter baumannii	Candida albicans	EBV TTV					none
661	Sputum	ICU		Acinetobacter baumannii						blaOXA-23	Ab-blaOXA-23
662	BALF	ICU		Acinetobacter pittii Klebsiella pneumoniae		HHV-7					none
663	Blood	ICU		Acinetobacter baumannii	Aspergillus fumigatus					blaOXA-23	Ab-blaOXA-23
664	BALF	ICU		Acinetobacter baumannii Klebsiella pneumoniae Cupriavidus gilardii	Aspergillus fumigatus	CMV				blaOXA-23 blaCTX-M blaKPC blaSHV blaTEM	undetermine
665	Blood	ICU	Enterococcus faecium Enterococcus faecalis	Acinetobacter pittii Stenotrophomonas maltophilia							none
666	BALF	ICU		Acinetobacter baumannii		JCPyV				blaOXA-23 blaTEM	Ab-blaOXA-23 Ab-blaTEM
667	Sputum	ICU		Acinetobacter baumannii Klebsiella pneumoniae Elizabethkingia meningoseptica						blaOXA-23 blaTEM blaCTX-M blaKPC	undetermine	iutA rmpA2(HypervirulentKlebsiella pneumoniae)
668	Sputum	ICU		Acinetobacter baumannii Escherichia coli		HSV1 EBV				blaCTX-M	undetermine
669	Sputum	ICU	Enterococcus faecium	Acinetobacter baumannii Pseudomonas aeruginosa		TTV				blaOXA-23	undetermine
670	Sputum	ICU	Streptococcus anginosus Streptococcus constellatus	Acinetobacter baumannii	Aspergillus nidulans	HSV1				blaOXA-23	Ab-blaOXA-23
671	Sputum	ICU		Acinetobacter baumannii Klebsiella pneumoniae						blaOXA-23 blaCTX-M blaKPC blaSHV blaTEM	undetermine	iutA rmpA(HypervirulentKlebsiella pneumoniae)
672	Blood	ICU		Acinetobacter baumannii Chryseobacterium indologenes		TTV				blaOXA-23	Ab-blaOXA-23
673	Sputum	ICU		Acinetobacter baumannii	Candida albicans	TTV EBV					none
674	Sputum	ICU		Acinetobacter baumannii Klebsiella pneumoniae	Candida albicans						none
675	Sputum	ICU		Acinetobacter baumannii Klebsiella pneumoniae						blaOXA-23 blaTEM blaCTX-M blaKPC BlaSHV	undetermine	iutA rmpA(HypervirulentKlebsiella pneumoniae)
676	Sputum	ICU	Enterococcus faecium	Acinetobacter baumannii Klebsiella pneumoniae Elizabethkingia meningoseptica Stenotrophomonas maltophilia Achromobacter xylosoxidans Burkholderia contaminans	Pneumocystis jirovecii					blaOXA-23 blaTEM blaCTX-M blaKPC BlaSHV	undetermine	iutA rmpA(HypervirulentKlebsiella pneumoniae)
677	Sputum	ICU	Enterococcus faecium	Acinetobacter baumannii Serratia marcescens Proteus mirabilis	Candida albicans	TTV HHV-7					none
678	Urine	ICU		Acinetobacter baumannii Escherichia coli	Candida glabrata					blaCTX-M blaTEM blaCTX-M(Escherichia coli)	Ab-blaCTX-M
679	BALF	ICU	Staphylococcus aureus	Acinetobacter baumannii							none
680	Sputum	ICU	Streptococcus anginosus	Acinetobacter baumannii Klebsiella pneumoniae Pseudomonas aeruginosa Stenotrophomonas maltophilia Achromobacter xylosoxidans Elizabethkingia meningoseptica	Aspergillus fumigatus	HSV1				blaCTX-M blaKPC blaTEM blaSHV	undetermine	iutA rmpA(HypervirulentKlebsiella pneumoniae)
681	BALF	ICU		Acinetobacter baumannii	Aspergillus fumigatus					blaOXA-23	Ab-blaOXA-23
682	BALF	ICU		Acinetobacter baumannii Klebsiella pneumoniae Cupriavidus gilardii	Aspergillus fumigatus	CMV				blaOXA-23 blaCTX-M blaKPC blaSHV blaTEM	undetermine
683	BALF	ICU		Acinetobacter baumannii Klebsiella pneumoniae							none
684	Sputum	PCCM	Enterococcus faecium	Acinetobacter baumannii Acinetobacter pittii Klebsiella pneumoniae Enterobacter asburiae Citrobacter braakii	Candida albicans	EBV				blaTEM	undetermine
685	Sputum	PCCM	Enterococcus faecalis Streptococcus pneumoniae	Acinetobacter baumannii Klebsiella pneumoniae Escherichia coli Bacteroides fragilis	Candida albicans	TTV HHV-7 CMV				blaCTX-M blaSHV ErmB(Streptococcus pneumoniae)	undetermine	iutA rmpA(HypervirulentKlebsiella pneumoniae)
686	BALF	PCCM	Enterococcus faecium	Acinetobacter baumannii Klebsiella pneumoniae Klebsiella michiganensis Serratia marcescens						blaTEM blaSHV(Klebsiella pneumoniae)	undetermine
687	BALF	PCCM		Acinetobacter baumannii	Candida albicans						none
688	Sputum	PCCM		Acinetobacter baumannii	Aspergillus fumigatus Aspergillus terreus					blaOXA-23	Ab-blaOXA-23
689	Blood	PCCM		Acinetobacter baumannii							none
690	Sputum	PCCM		Acinetobacter baumannii Klebsiella pneumoniae Enterobacter cloacae Enterobacter hormaechei	Candida albicans	EBV					none
691	Sputum	Department of Hematology	Enterococcus faecium Enterococcus faecalis	Acinetobacter baumannii Pseudomonas aeruginosa Haemophilus influenzae		EBV					none
692	Sputum	Emergency Department	Enterococcus faecium	Acinetobacter baumannii	Candida albicans Candida tropicalis	TTV				blaOXA-23 blaTEM	Ab-blaOXA-23 Ab-blaTEM
693	Sputum	ICU		Acinetobacter baumannii							none
694	Sputum	ICU		Acinetobacter baumannii Pseudomonas aeruginosa Escherichia coli						blaTEM	undetermine
695	BALF	ICU		Acinetobacter baumannii Klebsiella pneumoniae						blaCTX-M blaTEM	undetermine
696	BALF	ICU		Acinetobacter baumannii Acinetobacter pittii	Candida albicans						none
697	Sputum	ICU		Acinetobacter baumannii Enterobacter cloacae Enterobacter hormaechei Klebsiella aerogenes Klebsiella variicola							none
698	Blood	ICU		Acinetobacter baumannii							none
699	BALF	ICU		Acinetobacter baumannii						blaOXA-23 blaTEM	Ab-blaOXA-23 Ab-blaTEM
700	BALF	ICU		Acinetobacter baumannii						blaOXA-23 blaTEM	Ab-blaOXA-23 Ab-blaTEM
701	Sputum	ICU		Acinetobacter baumannii							none
702	Sputum	ICU		Acinetobacter baumannii							none
703	BALF	PCCM		Acinetobacter pittii							none
704	BALF	PCCM		Acinetobacter baumannii							none
705	Sputum	PCCM		Acinetobacter pittii							none
706	BALF	ICU		Acinetobacter baumannii							none
707	BALF	ICU	Enterococcus faecalis Streptococcus anginosus Corynebacterium striatum	Acinetobacter baumannii Klebsiella pneumoniae						blaCTX-M blaTEM	undetermine
708	Sputum	ICU	Enterococcus faecium	Acinetobacter pittii Legionella pneumophila		HHV-7					none
709	Sputum	ICU		Acinetobacter baumannii Klebsiella aerogenes Stenotrophomonas maltophilia Pseudomonas aeruginosa	Candida albicans	TTV HBV				blaOXA-23 blaTEM	undetermine
710	Sputum	ICU		Acinetobacter baumannii		HSV1 EBV HHV-7					none
711	Sputum	ICU	Staphylococcus aureus Enterococcus faecalis	Acinetobacter baumannii Stenotrophomonas maltophilia Citrobacter koseri						ErmB ErmC(Staphylococcus aureus)	none
712	Sputum	ICU		Acinetobacter baumannii Klebsiella pneumoniae	Clavispora lusitaniae						none	iutA rmpA(HypervirulentKlebsiella pneumoniae)
713	BALF	ICU	Enterococcus faecalis	Acinetobacter baumannii		HSV1				blaOXA-23 blaTEM	Ab-blaOXA-23 Ab-blaTEM
714	Blood	ICU		Acinetobacter baumannii		EBV					none
715	BALF	ICU	Enterococcus faecium	Acinetobacter baumannii Enterobacter cloacae Enterobacter hormaechei						blaOXA-23 blaTEM	undetermine
716	BALF	ICU		Acinetobacter baumannii Klebsiella pneumoniae		TTV				blaOXA-23 blaTEM(Acinetobacter baumannii)	Ab-blaOXA-23 Ab-blaTEM
717	Sputum	ICU		Acinetobacter baumannii Acinetobacter pittii							none
718	Sputum	ICU	Enterococcus faecalis Gardnerella vaginalis	Acinetobacter baumannii Klebsiella aerogenes Stenotrophomonas maltophilia Elizabethkingia meningoseptica		EBV	Ureaplasma parvum			blaOXA-23 blaTEM	undetermine
719	Sputum	ICU		Acinetobacter baumannii Klebsiella pneumoniae						blaCTX-M blaKPC blaSHV blaTEM	undetermine	iutA rmpA(HypervirulentKlebsiella pneumoniae)
720	Sputum	ICU		Acinetobacter baumannii Klebsiella pneumoniae	Candida albicans	TTV				blaOXA-23 blaTEM	undetermine
721	BALF	ICU	Streptococcus anginosus Streptococcus constellatus	Acinetobacter baumannii	Candida albicans						none
722	Sputum	ICU		Acinetobacter baumannii Serratia marcescens Stenotrophomonas maltophilia Elizabethkingia meningoseptica	Candida albicans	HSV1 EBV CMV					none
723	Sputum	ICU	Enterococcus faecium Enterococcus faecalis	Acinetobacter baumannii Enterobacter cloacae Enterobacter hormaechei Stenotrophomonas maltophilia Pseudomonas aeruginosa	Candida albicans	TTV HSV1				blaOXA-23 blaTEM	undetermine
724	Ascitic fluid	ICU		Acinetobacter pittii Escherichia coli Pseudomonas aeruginosa Bacteroides fragilis Stenotrophomonas maltophilia						blaTEM blaCTX-M	undetermine
725	BALF	ICU	Enterococcus faecalis	Acinetobacter baumannii Klebsiella pneumoniae Escherichia coli	Candida albicans	TTV HSV1				blaOXA-23 blaCTX-M blaTEM	undetermine
726	Sputum	ICU		Acinetobacter baumannii Enterobacter cloacae Enterobacter hormaechei Klebsiella aerogenes Klebsiella variicola	Candida glabrata Candida tropicalis	TTV HHV-7				blaOXA-23 blaTEM blaCTX-M blaNDM	undetermine
727	Sputum	ICU		Acinetobacter baumannii Serratia marcescens Achromobacter xylosoxidans Elizabethkingia meningoseptica						blaOXA-23 blaTEM	undetermine
728	BALF	PCCM		Acinetobacter pittii					Mycobacterium tuberculosis complex		none
729	BALF	PCCM		Acinetobacter baumannii							none
730	BALF	PCCM		Acinetobacter baumannii	Candida albicans						none
731	BALF	PCCM	Enterococcus faecium	Acinetobacter baumannii						blaOXA-23	Ab-blaOXA-23
732	Sputum	Cadre Ward		Acinetobacter baumannii Acinetobacter pittii	Candida albicans Candida glabrata	HHV-7					none
733	Sputum	Cadre Ward		Acinetobacter baumannii	Candida albicans	EBV					none
734	Sputum	Cadre Ward		Acinetobacter baumannii Klebsiella pneumoniae Pseudomonas aeruginosa						blaCTX-M blaKPC blaSHV blaTEM	undetermine
735	Sputum	Department of Hematology		Acinetobacter pittii	Candida krusei						none
736	BALF	PCCM		Acinetobacter baumannii	Aspergillus fumigatus					blaOXA-23	Ab-blaOXA-23
737	Sputum	PCCM		Acinetobacter baumannii	Candida albicans	HSV1				blaOXA-23	Ab-blaOXA-23
738	BALF	PCCM		Acinetobacter baumannii						blaTEM	Ab-blaTEM
739	BALF	PCCM		Acinetobacter baumannii						blaOXA-23 blaTEM	Ab-blaOXA-23 Ab-blaTEM
740	BALF	PCCM		Acinetobacter baumannii							none
741	BALF	PCCM		Acinetobacter baumannii						blaOXA-23	Ab-blaOXA-23
742	BALF	PCCM		Acinetobacter baumannii Klebsiella pneumoniae Escherichia coli						blaCTX-M blaCTX-M blaSHV blaTEM	undetermine
743	BALF	PCCM		Acinetobacter baumannii						blaOXA-23 blaTEM	Ab-blaOXA-23 Ab-blaTEM
744	Sputum	PCCM		Acinetobacter baumannii							none
745	Drainage fluid	ICU		Acinetobacter baumannii						blaCTX-M	Ab-blaCTX-M
746	Sputum	ICU		Acinetobacter baumannii						blaOXA-23 blaTEM	Ab-blaOXA-23 Ab-blaTEM
747	BALF	ICU		Acinetobacter baumannii Acinetobacter pittii							none
748	Sputum	ICU		Acinetobacter baumannii						blaOXA-23 blaTEM	Ab-blaOXA-23 Ab-blaTEM
749	BALF	ICU		Acinetobacter baumannii						blaOXA-23 blaTEM	Ab-blaOXA-23 Ab-blaTEM
750	Blood	ICU		Acinetobacter baumannii							none
751	Sputum	ICU		Acinetobacter baumannii						blaOXA-23 blaTEM blaCTX-M	Ab-blaOXA-23 Ab-blaCTX-M Ab-blaTEM
752	Sputum	ICU		Acinetobacter baumannii						blaOXA-23 blaTEM	Ab-blaOXA-23 Ab-blaTEM
753	BALF	ICU		Acinetobacter baumannii						blaOXA-23	Ab-blaOXA-23
754	BALF	ICU		Acinetobacter baumannii						blaOXA-23	Ab-blaOXA-23
755	CSF	ICU		Acinetobacter pittii							none
756	BALF	ICU		Acinetobacter baumannii						blaOXA-23	Ab-blaOXA-23
757	Sputum	ICU		Acinetobacter baumannii						blaOXA-23 blaTEM	Ab-blaOXA-23 Ab-blaTEM
758	BALF	ICU		Acinetobacter baumannii Klebsiella pneumoniae						blaOXA-23 blaTEM	undetermine
759	Sputum	ICU	Staphylococcus aureus	Acinetobacter baumannii					Mycobacterium tuberculosis complex	blaCTX-M	Ab-blaCTX-M
760	BALF	ICU		Acinetobacter baumannii						blaOXA-23 blaTEM	Ab-blaOXA-23 Ab-blaTEM
761	Sputum	ICU		Acinetobacter baumannii						blaOXA-23	Ab-blaOXA-23
762	BALF	ICU		Acinetobacter baumannii						blaOXA-23	Ab-blaOXA-23
763	Blood	ICU		Acinetobacter baumannii							none
764	Blood	ICU		Acinetobacter baumannii							none
765	Blood	Department of Hematology		Acinetobacter baumannii							none
766	Blood	Department of Hematology		Acinetobacter baumannii						blaOXA-23	Ab-blaOXA-23
767	Sputum	Department of Hematology		Acinetobacter baumannii						blaOXA-23 blaTEM	Ab-blaOXA-23 Ab-blaTEM
768	BALF	Department of Hyperbaric Oxygen		Pseudomonas aeruginosa Acinetobacter baumannii Stenotrophomonas maltophilia Elizabethkingia anophelis						blaOXA-23	undetermine
769	BALF	ICU	Clostridium tertium	Bacteroides fragilis Citrobacter sedlakii Klebsiella pneumoniae Escherichia fergusonii Escherichia coli Acinetobacter baumannii Serratia marcescens	Candida tropicalis Aspergillus fumigatus	EBV				blaCTX-M blaSHV blaTEM	undetermine
770	Blood	Department of Hyperbaric Oxygen		Acinetobacter baumannii							none
771	Blood	Department of Hepatobiliary and Pancreatic Surgery	Enterococcus faecium	Acinetobacter junii Chryseobacterium gleum		HHV-6B EBV CMV					none
772	Blood	Department of Hepatobiliary and Pancreatic Surgery	Enterococcus faecium	Acinetobacter junii		HHV-6B EBV					none
773	Blood	Department of Hepatobiliary and Pancreatic Surgery	Enterococcus faecium	Acinetobacter junii Chryseobacterium gleum		HHV-6B EBV CMV					none
774	Blood	Department of Hepatobiliary and Pancreatic Surgery	Enterococcus faecium	Acinetobacter junii		HHV-6B					none
775	Blood	Department of Hepatobiliary and Pancreatic Surgery		Acinetobacter pittii	Candida krusei						none
776	Sputum	Department of Hyperbaric Oxygen		Acinetobacter baumannii Stenotrophomonas maltophilia						blaOXA-23(Acinetobacter baumannii) blaOXA-51(Acinetobacter baumannii)	Ab-blaOXA-23 Ab-blaOXA-51
777	Sputum	Department of Hyperbaric Oxygen		Acinetobacter baumannii		EBV					none
778	BALF	ICU		Serratia marcescens Providencia rettgeri Elizabethkingia anophelis Burkholderia cepacia Acinetobacter baumannii		EBV					none
779	BALF	ICU	Enterococcus faecalis	Acinetobacter baumannii Stenotrophomonas maltophilia	Candida orthopsilosis Trichosporon asahii	EBV					none
780	BALF	Emergency Department		Acinetobacter baumannii	Candida tropicalis						none
781	BALF	ICU		Acinetobacter baumannii Klebsiella pneumoniae Enterobacter asburiae Stenotrophomonas maltophilia	Candida parapsilosis					blaKPC	undetermine
782	BALF	Department of Pediatric Nephrology		Acinetobacter soli		HAdV-3					none
783	BALF	ICU		Acinetobacter baumannii	Candida albicans						none
784	Urine	Department of Hyperbaric Oxygen	Enterococcus faecium	Acinetobacter baumannii Escherichia coli	Candida albicans		Ureaplasma parvum			blaOXA-23 blaTEM vanA vanM	undetermine
785	BALF	Department of Hepatobiliary and Pancreatic Surgery		Acinetobacter pittii Klebsiella pneumoniae Klebsiella variicola Serratia marcescens	Coprinopsis cinerea	CMV					none
786	Sputum	Department of Neonatology	Streptococcus pneumoniae Staphylococcus aureus	Serratia marcescens Klebsiella aerogenes Acinetobacter pittii						ErmC(Staphylococcus aureus)	none
787	Sputum	Department of Oncology	Staphylococcus aureus	Acinetobacter baumannii Klebsiella pneumoniae		EBV HHV-7					none
788	CSF	Department of Hyperbaric Oxygen		Acinetobacter baumannii						blaOXA-23 blaTEM(Acinetobacter baumannii)	Ab-blaOXA-23 Ab-blaTEM
789	Blood	Department of Hyperbaric Oxygen		Acinetobacter baumannii		HBV					none
790	Blood	Department of Urology		Acinetobacter baumannii		EBV					none
791	Sputum	Department of Hyperbaric Oxygen	Enterococcus faecalis	Acinetobacter baumannii Klebsiella pneumoniae Stenotrophomonas maltophilia Pseudomonas aeruginosa	Candida albicans					blaCTX-M blaOXA-23 blaSHV blaTEM(Acinetobacter baumannii Klebsiella pneumoniae)	Ab-blaOXA-23 Ab-blaCTX-M Ab-blaTEM Ab-blaSHV
792	Sputum	Department of Hyperbaric Oxygen	Enterococcus faecalis	Acinetobacter baumannii Stenotrophomonas maltophilia Burkholderia cepacia Achromobacter spanius Klebsiella pneumoniae	Candida albicans	HSV1					none
793	Sputum	Department of Hyperbaric Oxygen	Enterococcus faecalis	Acinetobacter baumannii Serratia marcescens	Candida albicans	HSV1 HHV-7					none
794	Sputum	Department of Hyperbaric Oxygen	Enterococcus faecalis	Proteus mirabilis Klebsiella pneumoniae Pseudomonas aeruginosa Acinetobacter baumannii	Candida albicans					blaCTX-M blaKPC blaSHV blaTEM(Klebsiella pneumoniae Proteus mirabilis)	none	iutA rmpA2
795	Sputum	ICU	Streptococcus constellatus	Alcaligenes faecalis Myroides odoratimimus Pseudomonas aeruginosa Stenotrophomonas maltophilia Klebsiella pneumoniae Achromobacter xylosoxidans Acinetobacter baumannii Serratia marcescens Elizabethkingia meningoseptica	Candida albicans					blaCTX-M blaSHV blaTEM(Pseudomonas aeruginosa Klebsiella pneumoniae Serratia marcescens)	none
796	Sputum	Department of Hyperbaric Oxygen	Enterococcus faecium	Acinetobacter baumannii Klebsiella pneumoniae Stenotrophomonas maltophilia Pseudomonas aeruginosa	Candida albicans	CMV				blaOXA-23(Acinetobacter baumannii)	Ab-blaOXA-23
797	Sputum	Department of Hyperbaric Oxygen	Staphylococcus aureus	Acinetobacter baumannii						mecA(Staphylococcus aureus)	none
798	Sputum	Department of Hyperbaric Oxygen		Acinetobacter baumannii Klebsiella pneumoniae		HSV1 EBV					none
799	Sputum	Department of Hyperbaric Oxygen		Acinetobacter baumannii Pseudomonas aeruginosa Elizabethkingia anophelis Providencia rettgeri Proteus mirabilis Enterobacter hormaechei Enterobacter cloacae						blaNDM(Proteus mirabilis) blaOXA-23(Acinetobacter baumannii) blaTEM(Pseudomonas aeruginosa Acinetobacter baumannii)	Ab-blaOXA-23 Ab-blaTEM
800	Sputum	Department of Hyperbaric Oxygen	Staphylococcus aureus	Acinetobacter baumannii Stenotrophomonas maltophilia Elizabethkingia miricola	Candida albicans	HHV-6A				blaOXA-23(Acinetobacter baumannii) mecA(Staphylococcus aureus)	Ab-blaOXA-23
801	Sputum	Department of Neurology	Staphylococcus aureus	Klebsiella pneumoniae Delftia acidovorans Acinetobacter nosocomialis							none	iutA rmpA2
802	Sputum	Department of Neonatology		Stenotrophomonas maltophilia Serratia marcescens Acinetobacter baumannii Klebsiella aerogenes							none
803	Sputum	Department of Neurology		Acinetobacter baumannii Achromobacter xylosoxidans Klebsiella pneumoniae Stenotrophomonas maltophilia						blaIMP(Acinetobacter baumannii Klebsiella pneumoniae) blaOXA-23(Acinetobacter baumannii) blaSHV(Klebsiella pneumoniae)	Ab-blaIMP Ab-blaOXA-23
804	Sputum	ICU	Streptococcus parasanguinis Parvimonas micra Actinomyces odontolyticus	Acinetobacter pittii							none
805	Drainage fluid	Department of Neurology		Acinetobacter baumannii Klebsiella pneumoniae Achromobacter xylosoxidans Stenotrophomonas maltophilia						blaIMP(Acinetobacter baumannii Klebsiella pneumoniae) blaOXA-23(Acinetobacter baumannii) blaSHV(Klebsiella pneumoniae)	Ab-blaIMP Ab-blaOXA-23
806	Sputum	Department of Hyperbaric Oxygen		Acinetobacter baumannii Elizabethkingia miricola Stenotrophomonas maltophilia Enterobacter hormaechei Enterobacter cloacae						blaOXA-23(Acinetobacter baumannii)	Ab-blaOXA-23
807	Sputum	Department of Hyperbaric Oxygen	Enterococcus faecalis	Proteus mirabilis Klebsiella pneumoniae Pseudomonas aeruginosa Acinetobacter baumannii	Candida albicans					blaCTX-M(Klebsiella pneumoniae Proteus mirabilis) blaKPC(Klebsiella pneumoniae Proteus mirabilis) blaSHV(Klebsiella pneumoniae) blaTEM(Klebsiella pneumoniae Proteus mirabilis)	none
808	Sputum	Department of Neonatology		Stenotrophomonas maltophilia Serratia marcescens Acinetobacter baumannii Klebsiella aerogenes	Candida albicans						none
809	Sputum	Department of Hyperbaric Oxygen	Enterococcus faecium	Acinetobacter baumannii Salmonella enterica	Hanseniaspora opuntiae Candida krusei Clavispora lusitaniae	HSV1 EBV				blaOXA-23(Acinetobacter baumannii) vanA vanM(Enterococcus faecium)	Ab-blaOXA-23
810	Sputum	Emergency Department		Acinetobacter baumannii	Candida albicans Candida glabrata					blaOXA-24(Acinetobacter baumannii)	Ab-blaOXA-24
811	Sputum	Department of Hyperbaric Oxygen	Streptococcus constellatus Enterococcus faecium	Acinetobacter baumannii Pseudomonas aeruginosa						blaOXA-23(Acinetobacter baumannii) blaTEM(Acinetobacter baumannii)	Ab-blaOXA-23 Ab-blaTEM
812	Sputum	Department of Hyperbaric Oxygen		Acinetobacter baumannii Stenotrophomonas maltophilia Klebsiella pneumoniae		HSV1				blaOXA-23(Acinetobacter baumannii)	Ab-blaOXA-23
813	BALF	Emergency Department		Acinetobacter baumannii Klebsiella pneumoniae		EBV				blaCTX-M blaKPC blaTEM blaSHV	undetermine	iutA rmpA2
814	BALF	PICU	Staphylococcus aureus	Acinetobacter baumannii						ErmB ErmC mecA	none
815	Blood	Department of Nephrology		Acinetobacter baumannii		EBV					none
816	Sputum	Department of Hyperbaric Oxygen	Enterococcus faecalis Enterococcus faecium	Acinetobacter baumannii Stenotrophomonas maltophilia		CMV					none
817	Sputum	Cadre Ward	Enterococcus faecium Enterococcus faecium	Acinetobacter nosocomialis	Candida orthopsilosis Aspergillus fumigatus	EBV HHV-7					none
818	Sputum	Cadre Ward	Enterococcus faecium Enterococcus faecium	Acinetobacter nosocomialis	Candida orthopsilosis Aspergillus fumigatus	EBV HHV-6					none
819	Sputum	Department of Hyperbaric Oxygen	Staphylococcus aureus Streptococcus constellatus	Acinetobacter baumannii	Candida albicans	EBV HHV-7				blaOXA-23 blaTEM Ermc mecA	Ab-blaOXA-23 Ab-blaTEM	PVL
820	Sputum	Department of Neurology		Acinetobacter nosocomialis Elizabethkingia meningoseptica							none
821	Sputum	Department of Hyperbaric Oxygen	Staphylococcus aureus	Acinetobacter baumannii						mecA	none
822	Sputum	Department of Hyperbaric Oxygen		Acinetobacter baumannii Klebsiella pneumoniae						blaOXA-23 blaTEM	undetermine
823	Sputum	Department of Hyperbaric Oxygen	Staphylococcus aureus	Acinetobacter nosocomialis Pseudomonas aeruginosa Elizabethkingia anophelis Serratia marcescens Klebsiella pneumoniae		CMV				blaTEM mecA ErmC	undetermine
824	Sputum	Department of Hyperbaric Oxygen		Acinetobacter baumannii Pseudomonas aeruginosa						blaOXA-23	undetermine
825	Sputum	Department of Hyperbaric Oxygen	Staphylococcus aureus	Acinetobacter baumannii Stenotrophomonas maltophilia Enterobacter hormaechei Enterobacter cloacae						blaOXA-23 ErmC blaTEM mecA	undetermine
826	Sputum	Cadre Ward	Enterococcus faecalis	Acinetobacter pittii	Candida albicans Candida glabrata Candida lusitaniae Candida krusei						none
827	Sputum	Department of Hyperbaric Oxygen	Enterococcus faecalis Enterococcus faecium	Acinetobacter baumannii Elizabethkingia anophelis Serratia marcescens		CMV					none
828	Sputum	Emergency Department	Streptococcus constellatus	Acinetobacter baumannii	Candida albicans					blaOXA-23	Ab-blaOXA-23
829	Sputum	Department of Hepatobiliary and Pancreatic Surgery	Staphylococcus aureus	Acinetobacter baumannii Stenotrophomonas maltophilia Klebsiella michiganensis	Candida albicans					ErmB	none
830	Sputum	Department of Hyperbaric Oxygen		Acinetobacter nosocomialis Elizabethkingia anophelis Klebsiella pneumoniae	Candida glabrata					blaKPC blaSHV blaCTX-M blaTEM	undetermine	iutA rmpA2
831	Sputum	Department of Hyperbaric Oxygen	Enterococcus faecalis Staphylococcus aureus	Acinetobacter baumannii Pseudomonas aeruginosa Escherichia coli Klebsiella pneumoniae						blaCTX-M blaTEM blaOXA-23 mecA	undetermine
832	BALF	ICU		Acinetobacter baumannii Klebsiella pneumoniae	Candida albicans Candida glabrata						none
833	BALF	ICU	Enterococcus faecalis	Acinetobacter baumannii Stenotrophomonas maltophilia		CMV HSV1					none
834	BALF	ICU		Achromobacter xylosoxidans Elizabethkingia anophelis Providencia rettgeri Burkholderia cepacia Pseudomonas aeruginosa Acinetobacter baumannii Stenotrophomonas maltophilia Serratia marcescens		EBV CMV				blaNDM	undetermine
835	BALF	ICU		Providencia rettgeri Acinetobacter baumannii Serratia marcescens Elizabethkingia anophelis Achromobacter xylosoxidans Burkholderia cepacia Pseudomonas aeruginosa	Candida glabrata	EBV				blaNDM	undetermine
836	CSF	Department of Hyperbaric Oxygen		Acinetobacter baumannii		Human parvovirus B19					none
837	Sputum	Department of Neonatology		Acinetobacter baumannii							none
838	Sputum	Department of Neonatology		Acinetobacter baumannii Stenotrophomonas maltophilia Escherichia coli			Ureaplasma parvum				none
839	Sputum	PICU	Staphylococcus aureus	Acinetobacter baumannii	Pneumocystis jirovecii	CMV					none
840	CSF	Department of Hyperbaric Oxygen		Acinetobacter baumannii		Human parvovirus B19					none
841	Blood	ICU		Acinetobacter baumannii							none
842	Blood	Department of Oncology	Enterococcus faecium	Acinetobacter baumannii							none
843	Sputum	Cadre Ward		Acinetobacter baumannii Stenotrophomonas maltophilia	Candida albicans						none
844	Sputum	Department of Hepatobiliary and Pancreatic Surgery	Enterococcus faecium	Elizabethkingia meningoseptica Stenotrophomonas maltophilia Acinetobacter baumannii		HHV-6B HSV1 HHV-7					none
845	Sputum	Department of Hyperbaric Oxygen	Staphylococcus aureus	Acinetobacter nosocomialis		HSV1 EBV					none
846	Sputum	Department of Hyperbaric Oxygen	Streptococcus constellatus	Klebsiella pneumoniae Acinetobacter baumannii Serratia marcescens	Candida glabrata Candida albicans					blaCTX-M blaSHV blaTEM	undetermine
847	Sputum	Department of Neurology	Enterococcus faecalis Enterococcus faecium	Acinetobacter baumannii Klebsiella pneumoniae Proteus mirabilis	Candida glabrata Candida albicans					blaCTX-M blaOXA-23 blaSHV blaTEM	undetermine
848	Sputum	Department of Hyperbaric Oxygen	Enterococcus faecium Staphylococcus aureus	Enterobacter hormaechei Enterobacter cloacae Acinetobacter baumannii	Candida albicans					ErmB blaTEM	undetermine	mecA
849	Sputum	Department of Hyperbaric Oxygen	Staphylococcus aureus	Acinetobacter nosocomialis		HSV1 EBV					none
850	Sputum	ICU		Acinetobacter baumannii Klebsiella pneumoniae	Candida albicans Candida tropicalis						none
851	Sputum	Department of Hyperbaric Oxygen		Acinetobacter baumannii Stenotrophomonas maltophilia Klebsiella pneumoniae						blaCTX-M blaOXA-23	undetermine
852	Sputum	Department of Hyperbaric Oxygen	Streptococcus constellatus	Acinetobacter pittii Stenotrophomonas maltophilia	Candida albicans	HSV1					none
853	Sputum	Department of Hyperbaric Oxygen		Stenotrophomonas maltophilia Acinetobacter baumannii Pseudomonas aeruginosa	Candida parapsilosis Candida tropicalis Candida albicans -	HHV-7				blaOXA-23 blaTEM	undetermine
854	Sputum	Department of Hyperbaric Oxygen	Staphylococcus aureus	Elizabethkingia miricola Klebsiella pneumoniae Acinetobacter baumannii		HHV-6A				ErmB mecA	none
855	Sputum	Department of Hyperbaric Oxygen	Enterococcus faecium	Pseudomonas aeruginosa Acinetobacter baumannii Achromobacter xylosoxidans Stenotrophomonas maltophilia						blaOXA-23	undetermine
856	Sputum	Department of Hyperbaric Oxygen	Staphylococcus aureus	Pseudomonas aeruginosa Acinetobacter baumannii Enterobacter hormaechei Enterobacter cloacae							none
857	Sputum	Department of Hyperbaric Oxygen	Staphylococcus aureus Enterococcus faecium	Acinetobacter baumannii Elizabethkingia anophelis Klebsiella pneumoniae Pseudomonas aeruginosa Serratia marcescens						blaOXA-23 mecA	undetermine
858	Sputum	Department of Hyperbaric Oxygen		Acinetobacter baumannii		HSV1				blaOXA-23 blaTEM	Ab-blaOXA-23 Ab-blaTEM
859	Sputum	Department of Neurology	Staphylococcus aureus Streptococcus anginosus Streptococcus constellatus	Klebsiella pneumoniae Acinetobacter baumannii Serratia marcescens	Candida albicans	EBV					none
860	Sputum	Department of Neonatology		Acinetobacter baumannii Klebsiella pneumoniae							none
861	Sputum	Department of Hepatobiliary and Pancreatic Surgery	Enterococcus faecium	Elizabethkingia meningoseptica Acinetobacter baumannii Stenotrophomonas maltophilia	Trichosporon asahii	HHV-6B				blaOXA-23	undetermine
862	Sputum	Department of Hepatobiliary and Pancreatic Surgery	Enterococcus faecium	Elizabethkingia meningoseptica Stenotrophomonas maltophilia Acinetobacter baumannii	Trichosporon asahii						none
863	Sputum	Department of Hepatobiliary and Pancreatic Surgery	Enterococcus faecium	Elizabethkingia meningoseptica Stenotrophomonas maltophilia Acinetobacter baumannii		HHV-6B HSV1 HHV-7					none
864	Sputum	Department of Hepatobiliary and Pancreatic Surgery	Enterococcus faecium	Elizabethkingia meningoseptica Acinetobacter baumannii Stenotrophomonas maltophilia							none
865	Sputum	Department of Hepatobiliary and Pancreatic Surgery	Enterococcus faecium	Elizabethkingia meningoseptica Acinetobacter baumannii		HHV-6B					none
866	Sputum	Cadre Ward	Enterococcus faecium	Klebsiella pneumoniae Acinetobacter baumannii Acinetobacter nosocomialis Enterobacter hormaechei Enterobacter cloacae	Candida albicans Candida glabrata						none
867	BALF	Center for Genetic Diagnosis	Staphylococcus aureus Enterococcus faecium	Enterobacter hormaechei Enterobacter cloacae Acinetobacter baumannii	Candida glabrata Aspergillus fumigatus					blaOXA-23 blaTEM	undetermine
868	Sputum	Department of Neurology		Klebsiella pneumoniae Acinetobacter pittii							none
869	Sputum	Department of Hyperbaric Oxygen		Klebsiella pneumoniae Acinetobacter baumannii Serratia marcescens			Ureaplasma urealyticum				none
870	Sputum	Department of Hyperbaric Oxygen		Acinetobacter baumannii		HSV1					none
871	Sputum	Department of Hyperbaric Oxygen	Enterococcus faecalis	Stenotrophomonas maltophilia Klebsiella aerogenes Klebsiella pneumoniae Escherichia coli Proteus mirabilis Acinetobacter nosocomialis		HSV1					none
872	Sputum	Cadre Ward		Acinetobacter nosocomialis Escherichia coli	Candida orthopsilosis						none
873	Sputum	Department of Neurology	Staphylococcus aureus Streptococcus constellatus	Acinetobacter baumannii Stenotrophomonas maltophilia		HHV-7					none
