# Supplementary material for: Type VI secretion system completeness shapes evolutionary trade-offs in the Acinetobacter baumannii resistome
Source: Front Microbiol. 2026 Jul 15;17:1867466. doi: 10.3389/fmicb.2026.1867466 (PMC13416068; doi:10.3389/fmicb.2026.1867466)
Supplement: Supplementary file 10 [file Data_Sheet_4.CSV]

Supplementary Table S2: Metadata and T6ss core components of NCBI genomes
Genome	Completeness	Contamination	Contig	N50	T6SS_status	Total_Core_Genes	Locus_Count	Locus_Sizes	TssC	TssI	TssF	TssA	TssD	TssL	TssM	TssK	TssE	TssB	TssG	TssH	NCBI taxonomy	GTDBTK
GCA_000018445.1	99.98125234	0.628046494	3	3904116	Complete	12	1	11	1	1	1	1	1	1	1	1	1	1	1	1	Acinetobacter baumannii	Acinetobacter baumannii
GCA_000021245.2	100	0	2	4055148	Complete	12	1	11	1	1	1	1	1	1	1	1	1	1	1	1	Acinetobacter baumannii	Acinetobacter baumannii
GCA_000069205.1	99.04109589	0.547945205	4	3421954	Complete	12	1	11	1	1	1	1	1	1	1	1	1	1	1	1	Acinetobacter baumannii	Acinetobacter baumannii
GCA_000069245.1	100	0.273972603	5	3936291	Complete	12	1	11	1	1	1	1	1	1	1	1	1	1	1	1	Acinetobacter baumannii	Acinetobacter baumannii
GCA_000162295.1	99.08675799	0	22	443868	Complete	12	1	11	1	1	1	1	1	1	1	1	1	1	1	1	Acinetobacter baumannii	Acinetobacter baumannii
GCA_000186665.4	100	0.684931507	2	3704284	Incomplete	2	1	0	0	1	0	0	0	0	0	0	0	0	0	1	Acinetobacter baumannii	Acinetobacter baumannii
GCA_000187205.4	99.58755156	0.963629546	3	3964912	Complete	12	1	11	1	1	1	1	1	1	1	1	1	1	1	1	Acinetobacter baumannii	Acinetobacter baumannii
GCA_000188215.1	99.98125234	0.609298838	3	3940614	Complete	12	1	11	1	1	1	1	1	1	1	1	1	1	1	1	Acinetobacter baumannii	Acinetobacter baumannii
GCA_000189735.2	99.98125234	1.448256468	3	4138388	Complete	12	1	11	1	1	1	1	1	1	1	1	1	1	1	1	Acinetobacter baumannii	Acinetobacter baumannii
GCA_000214985.2	100	0.068493151	5	2424720	Complete	12	1	11	1	1	1	1	1	1	1	1	1	1	1	1	Acinetobacter baumannii	Acinetobacter baumannii
GCA_000215005.2	100	0	4	3783250	Incomplete	7	1	6	0	1	0	1	0	1	1	1	0	0	1	1	Acinetobacter baumannii	Acinetobacter baumannii
GCA_000226275.2	99.98125234	0.609298838	1	4022275	Complete	12	1	11	1	1	1	1	1	1	1	1	1	1	1	1	Acinetobacter baumannii	Acinetobacter baumannii
GCA_000241725.2	99.91563555	0.609298838	45	195433	Complete	12	1	11	1	1	1	1	1	1	1	1	1	1	1	1	Acinetobacter baumannii	Acinetobacter baumannii
GCA_000278605.1	99.98125234	0.609298838	21	922625	Complete	12	1	11	1	1	1	1	1	1	1	1	1	1	1	1	Acinetobacter baumannii	Acinetobacter baumannii
GCA_000278625.1	100	0	4	3948874	Complete	12	1	11	1	1	1	1	1	1	1	1	1	1	1	1	Acinetobacter baumannii	Acinetobacter baumannii
GCA_000278645.1	99.45205479	0	13	746556	Complete	12	1	11	1	1	1	1	1	1	1	1	1	1	1	1	Acinetobacter baumannii	Acinetobacter baumannii
GCA_000278665.1	100	0.410958904	8	2952924	Complete	12	1	11	1	1	1	1	1	1	1	1	1	1	1	1	Acinetobacter baumannii	Acinetobacter baumannii
GCA_000278685.1	99.98125234	0.609298838	10	1089698	Complete	12	1	11	1	1	1	1	1	1	1	1	1	1	1	1	Acinetobacter baumannii	Acinetobacter baumannii
GCA_000282795.3	99.98125234	0.628046494	2	3846504	Complete	12	1	11	1	1	1	1	1	1	1	1	1	1	1	1	Acinetobacter baumannii	Acinetobacter baumannii
GCA_000286535.1	99.9086758	0	20	366410	Complete	12	1	11	1	1	1	1	1	1	1	1	1	1	1	1	Acinetobacter baumannii	Acinetobacter baumannii
GCA_000286615.1	99.7260274	0	3	3211753	Complete	12	1	11	1	1	1	1	1	1	1	1	1	1	1	1	Acinetobacter baumannii	Acinetobacter baumannii
GCA_000297535.1	100	0	40	245621	Complete	12	1	11	1	1	1	1	1	1	1	1	1	1	1	1	Acinetobacter baumannii	Acinetobacter baumannii
GCA_000297915.1	99.58755156	0.609298838	10	2462629	Complete	12	1	11	1	1	1	1	1	1	1	1	1	1	1	1	Acinetobacter baumannii	Acinetobacter baumannii
GCA_000297935.1	100	1.164383562	11	2392580	Complete	12	1	11	1	1	1	1	1	1	1	1	1	1	1	1	Acinetobacter baumannii	Acinetobacter baumannii
GCA_000297955.1	99.7260274	0	6	1934829	Complete	12	1	11	1	1	1	1	1	1	1	1	1	1	1	1	Acinetobacter baumannii	Acinetobacter baumannii
GCA_000302235.1	100	0	46	235222	Incomplete	5	1	4	0	1	0	1	0	1	0	1	0	0	0	1	Acinetobacter baumannii	Acinetobacter baumannii
GCA_000302575.1	97.58325664	2.305240691	1	3957368	Complete	12	1	11	1	1	1	1	1	1	1	1	1	1	1	1	Acinetobacter baumannii	Acinetobacter baumannii
GCA_000307975.2	99.98125234	0.628046494	4	3826505	Complete	12	1	11	1	1	1	1	1	1	1	1	1	1	1	1	Acinetobacter baumannii	Acinetobacter baumannii
GCA_000309155.1	100	0	44	189776	Incomplete	2	1	0	0	1	0	0	0	0	0	0	0	0	0	1	Acinetobacter baumannii	Acinetobacter baumannii
GCA_000309235.1	100	0	44	327620	Complete	12	1	11	1	1	1	1	1	1	1	1	1	1	1	1	Acinetobacter baumannii	Acinetobacter baumannii
GCA_000335635.1	100	0.136986301	39	198634	Incomplete	5	1	4	0	1	0	1	0	1	0	1	0	0	0	1	Acinetobacter baumannii	Acinetobacter baumannii
GCA_000367885.1	99.98125234	0.609298838	12	521455	Complete	12	1	11	1	1	1	1	1	1	1	1	1	1	1	1	Acinetobacter baumannii	Acinetobacter baumannii
GCA_000368105.1	100	0	6	3040769	Complete	12	1	11	1	1	1	1	1	1	1	1	1	1	1	1	Acinetobacter baumannii	Acinetobacter baumannii
GCA_000368125.1	99.98125234	0.718364596	8	2530805	Complete	12	1	12	1	1	1	1	1	1	1	1	1	1	1	1	Acinetobacter baumannii	Acinetobacter baumannii
GCA_000368185.1	100	0	1	3953145	Complete	12	1	11	1	1	1	1	1	1	1	1	1	1	1	1	Acinetobacter baumannii	Acinetobacter baumannii
GCA_000368205.1	100	0	12	3031760	Incomplete	1	1	0	0	0	0	0	0	0	0	0	0	0	0	1	Acinetobacter baumannii	Acinetobacter baumannii
GCA_000368225.1	99.98125234	0.609298838	12	2445392	Complete	12	1	11	1	1	1	1	1	1	1	1	1	1	1	1	Acinetobacter baumannii	Acinetobacter baumannii
GCA_000368245.1	100	0	11	3031324	Complete	12	1	11	1	1	1	1	1	1	1	1	1	1	1	1	Acinetobacter baumannii	Acinetobacter baumannii
GCA_000368525.1	100	0	11	1223842	Incomplete	2	1	0	0	1	0	0	0	0	0	0	0	0	0	1	Acinetobacter baumannii	Acinetobacter baumannii
GCA_000368545.1	100	0.091324201	33	2774117	Incomplete	2	1	0	0	1	0	0	0	0	0	0	0	0	0	1	Acinetobacter baumannii	Acinetobacter baumannii
GCA_000369165.1	100	0	9	2129779	Complete	12	1	11	1	1	1	1	1	1	1	1	1	1	1	1	Acinetobacter baumannii	Acinetobacter baumannii
GCA_000369185.1	100	0.410958904	18	479007	Complete	12	1	11	1	1	1	1	1	1	1	1	1	1	1	1	Acinetobacter baumannii	Acinetobacter baumannii
GCA_000369205.1	100	0.273972603	15	1283716	Incomplete	4	1	0	0	1	0	0	0	1	0	1	0	0	0	1	Acinetobacter baumannii	Acinetobacter baumannii
GCA_000369225.1	100	0.136986301	8	2662207	Complete	12	1	11	1	1	1	1	1	1	1	1	1	1	1	1	Acinetobacter baumannii	Acinetobacter baumannii
GCA_000369245.1	100	0.182648402	10	3297446	Incomplete	2	1	0	0	1	0	0	0	0	0	0	0	0	0	1	Acinetobacter baumannii	Acinetobacter baumannii
GCA_000369265.1	100	0.273972603	5	1371913	Complete	12	1	11	1	1	1	1	1	1	1	1	1	1	1	1	Acinetobacter baumannii	Acinetobacter baumannii
GCA_000369285.1	99.98125234	0.609298838	7	1068738	Complete	12	1	11	1	1	1	1	1	1	1	1	1	1	1	1	Acinetobacter baumannii	Acinetobacter baumannii
GCA_000369305.1	100	0.273972603	15	2130609	Incomplete	1	1	0	0	0	0	0	0	0	0	0	0	0	0	1	Acinetobacter baumannii	Acinetobacter baumannii
GCA_000369325.1	100	0	14	1115199	Incomplete	2	1	0	0	1	0	0	0	0	0	0	0	0	0	1	Acinetobacter baumannii	Acinetobacter baumannii
GCA_000369345.1	100	0.136986301	9	3059322	Incomplete	5	1	4	0	0	1	0	1	0	0	0	1	0	1	1	Acinetobacter baumannii	Acinetobacter baumannii
GCA_000369365.1	100	0	19	2847617	Complete	12	1	11	1	1	1	1	1	1	1	1	1	1	1	1	Acinetobacter baumannii	Acinetobacter baumannii
GCA_000369385.1	99.6347032	0	23	744065	Complete	12	1	11	1	1	1	1	1	1	1	1	1	1	1	1	Acinetobacter baumannii	Acinetobacter baumannii
GCA_000372585.2	98.94977169	0	1	3937175	Incomplete	1	1	0	0	0	0	0	0	0	0	0	0	0	0	1	Acinetobacter baumannii	Acinetobacter baumannii
GCA_000413915.1	100	0.273972603	15	539540	Incomplete	1	1	0	0	0	0	0	0	0	0	0	0	0	0	1	Acinetobacter baumannii	Acinetobacter baumannii
GCA_000419385.1	99.98125234	0.609298838	3	3951920	Complete	12	1	11	1	1	1	1	1	1	1	1	1	1	1	1	Acinetobacter baumannii	Acinetobacter baumannii
GCA_000419405.1	100	0	2	4001621	Complete	12	1	11	1	1	1	1	1	1	1	1	1	1	1	1	Acinetobacter baumannii	Acinetobacter baumannii
GCA_000419425.1	99.90251219	0.609298838	4	3906795	Complete	12	1	11	1	1	1	1	1	1	1	1	1	1	1	1	Acinetobacter baumannii	Acinetobacter baumannii
GCA_000453165.1	100	0.365296804	41	174056	Complete	12	1	11	1	1	1	1	1	1	1	1	1	1	1	1	Acinetobacter baumannii	Acinetobacter baumannii
GCA_000453245.1	100	1.095890411	45	288584	Complete	12	1	11	1	1	1	1	1	1	1	1	1	1	1	1	Acinetobacter baumannii	Acinetobacter baumannii
GCA_000498375.2	99.58755156	0.609298838	1	4178958	Complete	12	1	11	1	1	1	1	1	1	1	1	1	1	1	1	Acinetobacter baumannii	Acinetobacter baumannii
GCA_000505685.2	100	0.273972603	3	3763012	Complete	12	1	11	1	1	1	1	1	1	1	1	1	1	1	1	Acinetobacter baumannii	Acinetobacter baumannii
GCA_000516095.2	99.98125234	1.7904012	11	1131007	Complete	12	1	11	1	1	1	1	1	1	1	1	1	1	1	1	Acinetobacter baumannii	Acinetobacter baumannii
GCA_000516115.1	99.58755156	0.609298838	9	1186012	Complete	12	1	11	1	1	1	1	1	1	1	1	1	1	1	1	Acinetobacter baumannii	Acinetobacter baumannii
GCA_000516255.1	100	0.136986301	47	219190	Complete	12	1	11	1	1	1	1	1	1	1	1	1	1	1	1	Acinetobacter baumannii	Acinetobacter baumannii
GCA_000580495.2	100	0.136986301	5	3842111	Complete	12	1	11	1	1	1	1	1	1	1	1	1	1	1	1	Acinetobacter baumannii	Acinetobacter baumannii
GCA_000580995.1	100	0.136986301	39	284704	Incomplete	8	1	7	0	1	1	1	0	1	1	1	0	0	1	1	Acinetobacter baumannii	Acinetobacter baumannii
GCA_000581135.1	100	1.061643836	31	256770	Incomplete	2	1	0	0	1	0	0	0	0	0	0	0	0	0	1	Acinetobacter baumannii	Acinetobacter baumannii
GCA_000581955.1	100	0.273972603	43	261801	Incomplete	2	1	0	0	1	0	0	0	0	0	0	0	0	0	1	Acinetobacter baumannii	Acinetobacter baumannii
GCA_000582965.2	100	0.684931507	31	389006	Incomplete	2	1	0	0	1	0	0	0	0	0	0	0	0	0	1	Acinetobacter baumannii	Acinetobacter baumannii
GCA_000584355.1	100	0.205479452	41	507900	Complete	12	1	11	1	1	1	1	1	1	1	1	1	1	1	1	Acinetobacter baumannii	Acinetobacter baumannii
GCA_000584515.2	100	1.00456621	30	365834	Incomplete	6	1	5	0	1	0	1	0	1	1	1	0	0	0	1	Acinetobacter baumannii	Acinetobacter baumannii
GCA_000584715.1	100	0.273972603	45	250629	Complete	12	1	11	1	1	1	1	1	1	1	1	1	1	1	1	Acinetobacter baumannii	Acinetobacter baumannii
GCA_000584855.1	100	0.433789954	34	340127	Complete	12	1	11	1	1	1	1	1	1	1	1	1	1	1	1	Acinetobacter baumannii	Acinetobacter baumannii
GCA_000588135.1	100	0.136986301	30	515654	Complete	12	1	11	1	1	1	1	1	1	1	1	1	1	1	1	Acinetobacter baumannii	Acinetobacter baumannii
GCA_000588195.1	99.7260274	0.254946728	36	207500	Complete	12	1	11	1	1	1	1	1	1	1	1	1	1	1	1	Acinetobacter baumannii	Acinetobacter baumannii
GCA_000588475.1	100	0	20	464819	Complete	12	1	11	1	1	1	1	1	1	1	1	1	1	1	1	Acinetobacter baumannii	Acinetobacter baumannii
GCA_000588675.1	100	0.821917808	46	201953	Incomplete	8	1	7	0	1	1	1	0	1	1	1	0	0	1	1	Acinetobacter baumannii	Acinetobacter baumannii
GCA_000623015.1	100	0.273972603	13	938838	Incomplete	4	1	0	0	1	0	0	0	1	0	1	0	0	0	1	Acinetobacter baumannii	Acinetobacter baumannii
GCA_000623035.1	99.9086758	0	23	1112601	Complete	12	1	11	1	1	1	1	1	1	1	1	1	1	1	1	Acinetobacter baumannii	Acinetobacter baumannii
GCA_000682415.1	100	0.51369863	41	348596	Complete	12	1	12	1	1	1	1	1	1	1	1	1	1	1	1	Acinetobacter baumannii	Acinetobacter baumannii
GCA_000692095.1	99.58755156	0.609298838	10	2472754	Incomplete	11	1	10	1	1	1	1	0	1	1	1	1	1	1	1	Acinetobacter baumannii	Acinetobacter baumannii
GCA_000695855.3	99.98125234	0.65833117	3	3851648	Complete	12	1	11	1	1	1	1	1	1	1	1	1	1	1	1	Acinetobacter baumannii	Acinetobacter baumannii
GCA_000708775.1	100	0.136986301	12	595292	Complete	12	1	11	1	1	1	1	1	1	1	1	1	1	1	1	Acinetobacter baumannii	Acinetobacter baumannii
GCA_000708795.1	100	0.136986301	12	503878	Complete	12	1	11	1	1	1	1	1	1	1	1	1	1	1	1	Acinetobacter baumannii	Acinetobacter baumannii
GCA_000737145.1	99.6347032	0	2	3938881	Complete	12	1	11	1	1	1	1	1	1	1	1	1	1	1	1	Acinetobacter baumannii	Acinetobacter baumannii
GCA_000746605.1	100	0.119863014	1	3803317	Incomplete	2	1	0	0	1	0	0	0	0	0	0	0	0	0	1	Acinetobacter baumannii	Acinetobacter baumannii
GCA_000746645.1	100	0.821917808	1	4335793	Complete	12	1	11	1	1	1	1	1	1	1	1	1	1	1	1	Acinetobacter baumannii	Acinetobacter baumannii
GCA_000759395.1	99.7260274	0	2	2960191	Complete	12	1	11	1	1	1	1	1	1	1	1	1	1	1	1	Acinetobacter baumannii	Acinetobacter baumannii
GCA_000760435.1	100	0	37	246159	Complete	12	1	11	1	1	1	1	1	1	1	1	1	1	1	1	Acinetobacter baumannii	Acinetobacter baumannii
GCA_000760475.1	100	0	44	213512	Complete	12	1	11	1	1	1	1	1	1	1	1	1	1	1	1	Acinetobacter baumannii	Acinetobacter baumannii
GCA_000761175.1	99.7260274	0.821917808	1	3875775	Complete	12	1	11	1	1	1	1	1	1	1	1	1	1	1	1	Acinetobacter baumannii	Acinetobacter baumannii
GCA_000770605.1	100	0.136986301	16	599779	Complete	12	1	11	1	1	1	1	1	1	1	1	1	1	1	1	Acinetobacter baumannii	Acinetobacter baumannii
GCA_000775835.1	100	0	42	213506	Complete	12	1	11	1	1	1	1	1	1	1	1	1	1	1	1	Acinetobacter baumannii	Acinetobacter baumannii
GCA_000775855.1	100	0	47	168384	Complete	12	1	11	1	1	1	1	1	1	1	1	1	1	1	1	Acinetobacter baumannii	Acinetobacter baumannii
GCA_000786735.1	99.9695586	0.273972603	3	3954354	Incomplete	4	1	0	0	1	0	0	0	1	0	1	0	0	0	1	Acinetobacter baumannii	Acinetobacter baumannii
GCA_000787215.1	99.93750781	0.609298838	35	236595	Complete	12	1	11	1	1	1	1	1	1	1	1	1	1	1	1	Acinetobacter baumannii	Acinetobacter baumannii
GCA_000787225.1	99.98125234	0.609298838	44	203665	Incomplete	2	1	0	0	1	0	0	0	0	0	0	0	0	0	1	Acinetobacter baumannii	Acinetobacter baumannii
GCA_000787295.1	99.98125234	0.609298838	47	211748	Incomplete	2	1	0	0	1	0	0	0	0	0	0	0	0	0	1	Acinetobacter baumannii	Acinetobacter baumannii
GCA_000794125.2	100	0	4	3990368	Complete	12	1	11	1	1	1	1	1	1	1	1	1	1	1	1	Acinetobacter baumannii	Acinetobacter baumannii
GCA_000802915.1	99.9086758	0.547945205	34	205362	Complete	12	1	11	1	1	1	1	1	1	1	1	1	1	1	1	Acinetobacter baumannii	Acinetobacter baumannii
GCA_000804955.1	100	0	49	228799	Complete	12	1	11	1	1	1	1	1	1	1	1	1	1	1	1	Acinetobacter baumannii	Acinetobacter baumannii
GCA_000805045.1	100	0	39	274511	Incomplete	2	1	0	0	1	0	0	0	0	0	0	0	0	0	1	Acinetobacter baumannii	Acinetobacter baumannii
GCA_000805065.1	100	0.273972603	20	428833	Complete	12	1	11	1	1	1	1	1	1	1	1	1	1	1	1	Acinetobacter baumannii	Acinetobacter baumannii
GCA_000814345.1	99.7260274	0.410958904	4	3902527	Incomplete	2	1	0	0	1	0	0	0	0	0	0	0	0	0	1	Acinetobacter baumannii	Acinetobacter baumannii
GCA_000820665.1	99.58755156	0.628046494	4	3780190	Complete	12	1	11	1	1	1	1	1	1	1	1	1	1	1	1	Acinetobacter baumannii	Acinetobacter baumannii
GCA_000820685.1	99.58755156	0.628046494	4	3788589	Complete	12	1	11	1	1	1	1	1	1	1	1	1	1	1	1	Acinetobacter baumannii	Acinetobacter baumannii
GCA_000828795.1	99.19385077	0.800722278	1	4021920	Complete	12	1	11	1	1	1	1	1	1	1	1	1	1	1	1	Acinetobacter baumannii	Acinetobacter baumannii
GCA_000828935.1	100	0.136986301	2	4000970	Complete	12	1	11	1	1	1	1	1	1	1	1	1	1	1	1	Acinetobacter baumannii	Acinetobacter baumannii
GCA_000830055.1	100	0	2	3909008	Complete	12	1	11	1	1	1	1	1	1	1	1	1	1	1	1	Acinetobacter baumannii	Acinetobacter baumannii
GCA_000836075.1	100	0	41	271306	Complete	12	1	11	1	1	1	1	1	1	1	1	1	1	1	1	Acinetobacter baumannii	Acinetobacter baumannii
GCA_000876095.1	100	0	45	210981	Complete	12	1	11	1	1	1	1	1	1	1	1	1	1	1	1	Acinetobacter baumannii	Acinetobacter baumannii
GCA_000951165.1	99.88427389	2.577802775	22	2310861	Incomplete	2	1	0	0	1	0	0	0	0	0	0	0	0	0	1	Acinetobacter baumannii	Acinetobacter baumannii
GCA_000963815.1	100	0.136986301	4	3972672	Complete	12	1	11	1	1	1	1	1	1	1	1	1	1	1	1	Acinetobacter baumannii	Acinetobacter baumannii
GCA_001007685.1	100	0	16	466806	Complete	12	1	11	1	1	1	1	1	1	1	1	1	1	1	1	Acinetobacter baumannii	Acinetobacter baumannii
GCA_001026965.1	99.98125234	0.609298838	2	4087343	Complete	12	1	11	1	1	1	1	1	1	1	1	1	1	1	1	Acinetobacter baumannii	Acinetobacter baumannii
GCA_001028265.1	100	0	34	246634	Complete	12	1	11	1	1	1	1	1	1	1	1	1	1	1	1	Acinetobacter baumannii	Acinetobacter baumannii
GCA_001028325.1	99.8630137	0	46	218174	Complete	12	1	11	1	1	1	1	1	1	1	1	1	1	1	1	Acinetobacter baumannii	Acinetobacter baumannii
GCA_001077555.2	100	0.328767123	1	3947826	Incomplete	2	1	0	0	1	0	0	0	0	0	0	0	0	0	1	Acinetobacter baumannii	Acinetobacter baumannii
GCA_001077565.2	100	0.410958904	4	4018724	Complete	12	1	11	1	1	1	1	1	1	1	1	1	1	1	1	Acinetobacter baumannii	Acinetobacter baumannii
GCA_001077575.1	100	0.684931507	10	2911226	Complete	12	1	11	1	1	1	1	1	1	1	1	1	1	1	1	Acinetobacter baumannii	Acinetobacter baumannii
GCA_001077655.1	100	0.547945205	3	3935688	Complete	12	1	11	1	1	1	1	1	1	1	1	1	1	1	1	Acinetobacter baumannii	Acinetobacter baumannii
GCA_001077675.1	100	0.273972603	2	3857743	Complete	12	1	12	1	1	1	1	1	1	1	1	1	1	1	1	Acinetobacter baumannii	Acinetobacter baumannii
GCA_001077965.2	100	0.091324201	2	3824908	Incomplete	1	1	0	0	0	0	0	0	0	0	0	0	0	0	1	Acinetobacter baumannii	Acinetobacter baumannii
GCA_001261895.2	100	0.821917808	1	3819158	Incomplete	8	1	8	0	1	1	1	0	1	1	1	0	0	1	1	Acinetobacter baumannii	Acinetobacter baumannii
GCA_001399655.1	100	0.547945205	5	4063596	Complete	12	1	11	1	1	1	1	1	1	1	1	1	1	1	1	Acinetobacter baumannii	Acinetobacter baumannii
GCA_001457535.1	100	0	2	3928513	Complete	12	1	11	1	1	1	1	1	1	1	1	1	1	1	1	Acinetobacter baumannii	Acinetobacter baumannii
GCA_001471855.2	100	0	3	3864991	Incomplete	2	1	0	0	1	0	0	0	0	0	0	0	0	0	1	Acinetobacter baumannii	Acinetobacter baumannii
GCA_001514375.1	99.88282715	0.628046494	2	4086879	Incomplete	2	1	0	0	1	0	0	0	0	0	0	0	0	0	1	Acinetobacter baumannii	Acinetobacter baumannii
GCA_001517645.1	100	0.136986301	2	3939746	Complete	12	1	11	1	1	1	1	1	1	1	1	1	1	1	1	Acinetobacter baumannii	Acinetobacter baumannii
GCA_001518715.1	100	0	7	4018630	Complete	12	1	11	1	1	1	1	1	1	1	1	1	1	1	1	Acinetobacter baumannii	Acinetobacter baumannii
GCA_001543995.1	99.97321763	1.002999625	3	4075545	Incomplete	2	1	0	0	1	0	0	0	0	0	0	0	0	0	1	Acinetobacter baumannii	Acinetobacter baumannii
GCA_001544395.1	100	0.136986301	46	206099	Complete	12	1	11	1	1	1	1	1	1	1	1	1	1	1	1	Acinetobacter baumannii	Acinetobacter baumannii
GCA_001549575.1	100	0	12	684685	Complete	12	1	11	1	1	1	1	1	1	1	1	1	1	1	1	Acinetobacter baumannii	Acinetobacter baumannii
GCA_001573065.1	97.68718814	0.609298838	1	3846621	Complete	12	1	11	1	1	1	1	1	1	1	1	1	1	1	1	Acinetobacter baumannii	Acinetobacter baumannii
GCA_001573085.1	99.98125234	0.638687056	1	3977071	Complete	12	1	11	1	1	1	1	1	1	1	1	1	1	1	1	Acinetobacter baumannii	Acinetobacter baumannii
GCA_001573105.1	100	0	1	3879636	Complete	12	1	12	1	1	1	1	1	1	1	1	1	1	1	1	Acinetobacter baumannii	Acinetobacter baumannii
GCA_001573125.1	99.98125234	0.609298838	1	3908399	Complete	12	1	11	1	1	1	1	1	1	1	1	1	1	1	1	Acinetobacter baumannii	Acinetobacter baumannii
GCA_001578145.1	99.58755156	0.682727159	1	4172609	Complete	12	1	11	1	1	1	1	1	1	1	1	1	1	1	1	Acinetobacter baumannii	Acinetobacter baumannii
GCA_001593425.2	100	0.273972603	1	4004792	Complete	12	1	12	1	1	1	1	1	1	1	1	1	1	1	1	Acinetobacter baumannii	Acinetobacter baumannii
GCA_001612025.1	100	0.136986301	27	401652	Incomplete	2	1	0	0	1	0	0	0	0	0	0	0	0	0	1	Acinetobacter baumannii	Acinetobacter baumannii
GCA_001612115.1	100	0	45	227995	Complete	12	1	11	1	1	1	1	1	1	1	1	1	1	1	1	Acinetobacter baumannii	Acinetobacter baumannii
GCA_001612235.1	99.58755156	1.572928384	43	262160	Complete	12	1	11	1	1	1	1	1	1	1	1	1	1	1	1	Acinetobacter baumannii	Acinetobacter baumannii
GCA_001612255.1	100	0.136986301	43	369360	Complete	12	1	11	1	1	1	1	1	1	1	1	1	1	1	1	Acinetobacter baumannii	Acinetobacter baumannii
GCA_001612335.1	99.58755156	0.609298838	45	223470	Complete	12	1	11	1	1	1	1	1	1	1	1	1	1	1	1	Acinetobacter baumannii	Acinetobacter baumannii
GCA_001612365.1	99.58755156	0.609298838	39	237199	Complete	12	1	11	1	1	1	1	1	1	1	1	1	1	1	1	Acinetobacter baumannii	Acinetobacter baumannii
GCA_001612395.1	99.58755156	0.609298838	33	223470	Complete	12	1	11	1	1	1	1	1	1	1	1	1	1	1	1	Acinetobacter baumannii	Acinetobacter baumannii
GCA_001612435.1	100	0	34	419504	Complete	12	1	11	1	1	1	1	1	1	1	1	1	1	1	1	Acinetobacter baumannii	Acinetobacter baumannii
GCA_001617835.1	99.98125234	0.609298838	41	177986	Complete	12	1	11	1	1	1	1	1	1	1	1	1	1	1	1	Acinetobacter baumannii	Acinetobacter baumannii
GCA_001636235.1	100	0	3	3998012	Complete	12	1	11	1	1	1	1	1	1	1	1	1	1	1	1	Acinetobacter baumannii	Acinetobacter baumannii
GCA_001648035.1	100	0	14	488697	Complete	12	1	12	1	1	1	1	1	1	1	1	1	1	1	1	Acinetobacter baumannii	Acinetobacter baumannii
GCA_001668465.2	100	0	2	3873900	Complete	12	1	11	1	1	1	1	1	1	1	1	1	1	1	1	Acinetobacter baumannii	Acinetobacter baumannii
GCA_001669145.2	99.7260274	0	4	3915869	Complete	12	1	11	1	1	1	1	1	1	1	1	1	1	1	1	Acinetobacter baumannii	Acinetobacter baumannii
GCA_001672535.1	99.98125234	1.274840645	30	303538	Complete	12	1	11	1	1	1	1	1	1	1	1	1	1	1	1	Acinetobacter baumannii	Acinetobacter baumannii
GCA_001674475.2	100	0	3	3929411	Complete	12	1	11	1	1	1	1	1	1	1	1	1	1	1	1	Acinetobacter baumannii	Acinetobacter baumannii
GCA_001674505.2	100	0	2	3930797	Complete	12	1	11	1	1	1	1	1	1	1	1	1	1	1	1	Acinetobacter baumannii	Acinetobacter baumannii
GCA_001721365.1	99.6347032	0.273972603	42	372629	Complete	12	1	11	1	1	1	1	1	1	1	1	1	1	1	1	Acinetobacter baumannii	Acinetobacter baumannii
GCA_001721705.1	100	0	1	3719282	Complete	12	1	11	1	1	1	1	1	1	1	1	1	1	1	1	Acinetobacter baumannii	Acinetobacter baumannii
GCA_001806345.1	99.93750781	1.021747282	2	3963217	Complete	12	1	11	1	1	1	1	1	1	1	1	1	1	1	1	Acinetobacter baumannii	Acinetobacter baumannii
GCA_001806365.1	99.98125234	0.609298838	2	4004978	Incomplete	2	1	0	0	1	0	0	0	0	0	0	0	0	0	1	Acinetobacter baumannii	Acinetobacter baumannii
GCA_001806385.1	99.98125234	0.628046494	2	3983069	Complete	12	1	11	1	1	1	1	1	1	1	1	1	1	1	1	Acinetobacter baumannii	Acinetobacter baumannii
GCA_001806405.1	99.98125234	1.077990251	2	4006639	Incomplete	2	1	0	0	1	0	0	0	0	0	0	0	0	0	1	Acinetobacter baumannii	Acinetobacter baumannii
GCA_001806445.1	99.98125234	0.609298838	2	3967831	Incomplete	2	1	0	0	1	0	0	0	0	0	0	0	0	0	1	Acinetobacter baumannii	Acinetobacter baumannii
GCA_001806465.1	99.98125234	0.609298838	2	3982361	Incomplete	2	1	0	0	1	0	0	0	0	0	0	0	0	0	1	Acinetobacter baumannii	Acinetobacter baumannii
GCA_001806485.1	99.98125234	0.609298838	2	3973763	Incomplete	2	1	0	0	1	0	0	0	0	0	0	0	0	0	1	Acinetobacter baumannii	Acinetobacter baumannii
GCA_001855175.1	99.98125234	2.577802775	34	3885103	Incomplete	2	1	0	0	1	0	0	0	0	0	0	0	0	0	1	Acinetobacter baumannii	Acinetobacter baumannii
GCA_001862265.1	97.22534683	0.609298838	44	220147	Complete	12	1	11	1	1	1	1	1	1	1	1	1	1	1	1	Acinetobacter baumannii	Acinetobacter baumannii
GCA_001863785.1	100	0.273972603	49	281755	Complete	12	1	11	1	1	1	1	1	1	1	1	1	1	1	1	Acinetobacter baumannii	Acinetobacter baumannii
GCA_001874685.1	100	0.730593607	7	3548263	Complete	12	1	11	1	1	1	1	1	1	1	1	1	1	1	1	Acinetobacter baumannii	Acinetobacter baumannii
GCA_001874765.1	100	1.232876712	26	3156531	Incomplete	4	1	0	0	1	0	0	0	1	0	1	0	0	0	1	Acinetobacter baumannii	Acinetobacter baumannii
GCA_001874885.1	100	1.598173516	20	2324386	Incomplete	4	1	0	0	1	0	0	0	1	0	1	0	0	0	1	Acinetobacter baumannii	Acinetobacter baumannii
GCA_001874915.1	99.98125234	0.628046494	5	3291190	Complete	12	1	11	1	1	1	1	1	1	1	1	1	1	1	1	Acinetobacter baumannii	Acinetobacter baumannii
GCA_001874945.1	100	0	15	2075113	Complete	12	1	11	1	1	1	1	1	1	1	1	1	1	1	1	Acinetobacter baumannii	Acinetobacter baumannii
GCA_001887305.1	99.98125234	0.628046494	2	4021072	Complete	12	1	11	1	1	1	1	1	1	1	1	1	1	1	1	Acinetobacter baumannii	Acinetobacter baumannii
GCA_001891205.1	100	0.821917808	24	385739	Complete	12	1	11	1	1	1	1	1	1	1	1	1	1	1	1	Acinetobacter baumannii	Acinetobacter baumannii
GCA_001895125.2	100	0.684931507	4	3992063	Incomplete	1	1	0	0	0	0	0	0	0	0	0	0	0	0	1	Acinetobacter baumannii	Acinetobacter baumannii
GCA_001895985.1	99.98125234	1.7904012	2	3982140	Complete	12	1	11	1	1	1	1	1	1	1	1	1	1	1	1	Acinetobacter baumannii	Acinetobacter baumannii
GCA_001896005.1	100	0.821917808	2	4250048	Complete	12	1	11	1	1	1	1	1	1	1	1	1	1	1	1	Acinetobacter baumannii	Acinetobacter baumannii
GCA_001902375.1	99.96767645	0.609298838	2	4011552	Complete	12	1	11	1	1	1	1	1	1	1	1	1	1	1	1	Acinetobacter baumannii	Acinetobacter baumannii
GCA_001908295.1	100	0.273972603	3	3974606	Incomplete	4	1	0	0	1	0	0	0	1	0	1	0	0	0	1	Acinetobacter baumannii	Acinetobacter baumannii
GCA_001922205.1	99.98125234	1.002999625	3	3970947	Complete	12	1	11	1	1	1	1	1	1	1	1	1	1	1	1	Acinetobacter baumannii	Acinetobacter baumannii
GCA_001922225.1	99.98125234	1.002999625	2	3965390	Complete	12	1	11	1	1	1	1	1	1	1	1	1	1	1	1	Acinetobacter baumannii	Acinetobacter baumannii
GCA_001922245.1	99.98125234	1.36936008	3	3990003	Complete	12	1	11	1	1	1	1	1	1	1	1	1	1	1	1	Acinetobacter baumannii	Acinetobacter baumannii
GCA_001922425.2	100	0.821917808	2	4085913	Complete	12	1	11	1	1	1	1	1	1	1	1	1	1	1	1	Acinetobacter baumannii	Acinetobacter baumannii
GCA_001936675.2	100	0	13	724143	Complete	12	1	11	1	1	1	1	1	1	1	1	1	1	1	1	Acinetobacter baumannii	Acinetobacter baumannii
GCA_001941765.1	100	0.273972603	1	4004719	Complete	12	1	12	1	1	1	1	1	1	1	1	1	1	1	1	Acinetobacter baumannii	Acinetobacter baumannii
GCA_002014315.1	100	0	32	348541	Complete	12	1	11	1	1	1	1	1	1	1	1	1	1	1	1	Acinetobacter baumannii	Acinetobacter baumannii
GCA_002017805.1	100	0	40	196149	Complete	12	1	11	1	1	1	1	1	1	1	1	1	1	1	1	Acinetobacter baumannii	Acinetobacter baumannii
GCA_002082625.2	99.98125234	0.609298838	2	3974901	Incomplete	2	1	0	0	1	0	0	0	0	0	0	0	0	0	1	Acinetobacter baumannii	Acinetobacter baumannii
GCA_002082645.1	98.40644919	0.609298838	2	3996455	Complete	12	1	11	1	1	1	1	1	1	1	1	1	1	1	1	Acinetobacter baumannii	Acinetobacter baumannii
GCA_002082685.1	98.76986531	0.707724034	2	3866657	Complete	12	1	11	1	1	1	1	1	1	1	1	1	1	1	1	Acinetobacter baumannii	Acinetobacter baumannii
GCA_002082705.1	99.81973407	0.609298838	3	3966348	Incomplete	2	1	0	0	1	0	0	0	0	0	0	0	0	0	1	Acinetobacter baumannii	Acinetobacter baumannii
GCA_002082725.1	99.95096767	1.002999625	2	3913358	Complete	12	1	11	1	1	1	1	1	1	1	1	1	1	1	1	Acinetobacter baumannii	Acinetobacter baumannii
GCA_002082745.1	99.55726688	0.609298838	1	3884414	Complete	12	1	11	1	1	1	1	1	1	1	1	1	1	1	1	Acinetobacter baumannii	Acinetobacter baumannii
GCA_002082785.1	100	0	2	4077713	Complete	12	1	11	1	1	1	1	1	1	1	1	1	1	1	1	Acinetobacter baumannii	Acinetobacter baumannii
GCA_002082805.1	100	0	1	3870945	Incomplete	8	1	7	0	1	1	1	0	1	1	1	0	0	1	1	Acinetobacter baumannii	Acinetobacter baumannii
GCA_002082825.1	100	0	2	3930178	Complete	12	1	11	1	1	1	1	1	1	1	1	1	1	1	1	Acinetobacter baumannii	Acinetobacter baumannii
GCA_002082845.1	99.98125234	0.609298838	1	3972565	Incomplete	2	1	0	0	1	0	0	0	0	0	0	0	0	0	1	Acinetobacter baumannii	Acinetobacter baumannii
GCA_002082865.1	99.98125234	0.609298838	3	3982722	Incomplete	2	1	0	0	1	0	0	0	0	0	0	0	0	0	1	Acinetobacter baumannii	Acinetobacter baumannii
GCA_002082885.1	99.93203975	0.609298838	2	3932204	Incomplete	2	1	0	0	1	0	0	0	0	0	0	0	0	0	1	Acinetobacter baumannii	Acinetobacter baumannii
GCA_002116925.1	99.6347032	0	2	3980886	Complete	12	1	11	1	1	1	1	1	1	1	1	1	1	1	1	Acinetobacter baumannii	Acinetobacter baumannii
GCA_002136675.1	100	0	41	347278	Complete	12	1	11	1	1	1	1	1	1	1	1	1	1	1	1	Acinetobacter baumannii	Acinetobacter baumannii
GCA_002136685.1	100	0	36	278229	Complete	12	1	11	1	1	1	1	1	1	1	1	1	1	1	1	Acinetobacter baumannii	Acinetobacter baumannii
GCA_002136735.1	100	0	30	294346	Complete	12	1	11	1	1	1	1	1	1	1	1	1	1	1	1	Acinetobacter baumannii	Acinetobacter baumannii
GCA_002136855.1	100	0	32	325369	Complete	12	1	11	1	1	1	1	1	1	1	1	1	1	1	1	Acinetobacter baumannii	Acinetobacter baumannii
GCA_002136895.1	100	0.136986301	37	348227	Incomplete	2	1	0	0	1	0	0	0	0	0	0	0	0	0	1	Acinetobacter baumannii	Acinetobacter baumannii
GCA_002137215.1	100	0	48	217969	Incomplete	2	1	0	0	1	0	0	0	0	0	0	0	0	0	1	Acinetobacter baumannii	Acinetobacter baumannii
GCA_002137645.1	100	0	46	192610	Incomplete	2	1	0	0	1	0	0	0	0	0	0	0	0	0	1	Acinetobacter baumannii	Acinetobacter baumannii
GCA_002137755.1	100	0	49	166138	Incomplete	8	1	7	0	1	1	1	0	1	1	1	0	0	1	1	Acinetobacter baumannii	Acinetobacter baumannii
GCA_002138175.1	100	0.136986301	31	348860	Complete	12	1	11	1	1	1	1	1	1	1	1	1	1	1	1	Acinetobacter baumannii	Acinetobacter baumannii
GCA_002142735.1	100	0	24	421682	Complete	12	1	11	1	1	1	1	1	1	1	1	1	1	1	1	Acinetobacter baumannii	Acinetobacter baumannii
GCA_002143345.1	100	0	40	349884	Complete	12	1	11	1	1	1	1	1	1	1	1	1	1	1	1	Acinetobacter baumannii	Acinetobacter baumannii
GCA_002143725.1	100	0.136986301	43	211138	Incomplete	2	1	0	0	1	0	0	0	0	0	0	0	0	0	1	Acinetobacter baumannii	Acinetobacter baumannii
GCA_002143885.1	100	0.684931507	48	243387	Complete	12	1	11	1	1	1	1	1	1	1	1	1	1	1	1	Acinetobacter baumannii	Acinetobacter baumannii
GCA_002144805.1	100	0	45	344614	Incomplete	2	1	0	0	1	0	0	0	0	0	0	0	0	0	1	Acinetobacter baumannii	Acinetobacter baumannii
GCA_002144835.1	100	0	46	217963	Incomplete	2	1	0	0	1	0	0	0	0	0	0	0	0	0	1	Acinetobacter baumannii	Acinetobacter baumannii
GCA_002144965.1	100	0	49	197428	Incomplete	8	1	7	0	1	1	1	0	1	1	1	0	0	1	1	Acinetobacter baumannii	Acinetobacter baumannii
GCA_002144995.1	100	0	45	231583	Incomplete	2	1	0	0	1	0	0	0	0	0	0	0	0	0	1	Acinetobacter baumannii	Acinetobacter baumannii
GCA_002145155.1	100	0.410958904	49	231871	Complete	12	1	11	1	1	1	1	1	1	1	1	1	1	1	1	Acinetobacter baumannii	Acinetobacter baumannii
GCA_002148735.1	100	0.136986301	34	313365	Complete	12	1	11	1	1	1	1	1	1	1	1	1	1	1	1	Acinetobacter baumannii	Acinetobacter baumannii
GCA_002148745.1	100	0.068493151	44	347158	Complete	12	1	11	1	1	1	1	1	1	1	1	1	1	1	1	Acinetobacter baumannii	Acinetobacter baumannii
GCA_002182405.1	100	0	49	267078	Incomplete	8	1	7	0	1	1	1	0	1	1	1	0	0	1	1	Acinetobacter baumannii	Acinetobacter baumannii
GCA_002182465.1	100	0	38	233221	Incomplete	2	1	0	0	1	0	0	0	0	0	0	0	0	0	1	Acinetobacter baumannii	Acinetobacter baumannii
GCA_002183675.1	100	0.136986301	36	211138	Incomplete	2	1	0	0	1	0	0	0	0	0	0	0	0	0	1	Acinetobacter baumannii	Acinetobacter baumannii
GCA_002183925.1	100	0	45	197428	Incomplete	8	1	7	0	1	1	1	0	1	1	1	0	0	1	1	Acinetobacter baumannii	Acinetobacter baumannii
GCA_002210065.1	100	0.273972603	6	4039997	Complete	12	1	11	1	1	1	1	1	1	1	1	1	1	1	1	Acinetobacter baumannii	Acinetobacter baumannii
GCA_002237955.1	99.98125234	0.820879533	5	2184368	Complete	12	1	11	1	1	1	1	1	1	1	1	1	1	1	1	Acinetobacter baumannii	Acinetobacter baumannii
GCA_002239725.1	100	0.136986301	47	179614	Incomplete	2	1	0	0	1	0	0	0	0	0	0	0	0	0	1	Acinetobacter baumannii	Acinetobacter baumannii
GCA_002265555.1	100	0	37	272246	Incomplete	2	1	0	0	1	0	0	0	0	0	0	0	0	0	1	Acinetobacter baumannii	Acinetobacter baumannii
GCA_002416365.1	100	0.136986301	44	248492	Complete	12	1	11	1	1	1	1	1	1	1	1	1	1	1	1	Acinetobacter baumannii	Acinetobacter baumannii
GCA_002504145.1	100	0	3	3686342	Incomplete	2	1	0	0	1	0	0	0	0	0	0	0	0	0	1	Acinetobacter baumannii	Acinetobacter baumannii
GCA_002741415.1	100	0	2	3999012	Complete	12	1	11	1	1	1	1	1	1	1	1	1	1	1	1	Acinetobacter baumannii	Acinetobacter baumannii
GCA_002753915.1	99.98125234	1.572928384	3	4052889	Incomplete	11	1	10	1	1	1	1	0	1	1	1	1	1	1	1	Acinetobacter baumannii	Acinetobacter baumannii
GCA_002761575.1	99.98125234	0.619939399	2	3991735	Complete	12	1	11	1	1	1	1	1	1	1	1	1	1	1	1	Acinetobacter baumannii	Acinetobacter baumannii
GCA_002762095.1	99.98125234	0.609298838	1	3966912	Incomplete	2	1	0	0	1	0	0	0	0	0	0	0	0	0	1	Acinetobacter baumannii	Acinetobacter baumannii
GCA_002762115.1	99.93203975	0.609298838	1	4000452	Incomplete	2	1	0	0	1	0	0	0	0	0	0	0	0	0	1	Acinetobacter baumannii	Acinetobacter baumannii
GCA_002762155.1	99.98125234	0.609298838	1	3913931	Complete	12	1	11	1	1	1	1	1	1	1	1	1	1	1	1	Acinetobacter baumannii	Acinetobacter baumannii
GCA_002803025.2	100	0	1	3759495	Complete	12	1	11	1	1	1	1	1	1	1	1	1	1	1	1	Acinetobacter baumannii	Acinetobacter baumannii
GCA_002811175.1	99.6347032	0	13	693880	Complete	12	1	11	1	1	1	1	1	1	1	1	1	1	1	1	Acinetobacter baumannii	Acinetobacter baumannii
GCA_002843665.1	99.98125234	0.609298838	2	3983848	Incomplete	2	1	0	0	1	0	0	0	0	0	0	0	0	0	1	Acinetobacter baumannii	Acinetobacter baumannii
GCA_002902885.1	100	0.410958904	5	3787376	Incomplete	1	1	0	0	0	0	0	0	0	0	0	0	0	0	1	Acinetobacter baumannii	Acinetobacter baumannii
GCA_002928145.1	100	0.136986301	44	298019	Complete	12	1	12	1	1	1	1	1	1	1	1	1	1	1	1	Acinetobacter baumannii	Acinetobacter baumannii
GCA_002947415.1	99.58755156	0.609298838	4	3993843	Complete	12	1	11	1	1	1	1	1	1	1	1	1	1	1	1	Acinetobacter baumannii	Acinetobacter baumannii
GCA_002947845.1	99.45205479	0.593607306	2	4028761	Complete	12	1	11	1	1	1	1	1	1	1	1	1	1	1	1	Acinetobacter baumannii	Acinetobacter baumannii
GCA_002948475.1	99.98125234	1.002999625	4	3961911	Complete	12	1	11	1	1	1	1	1	1	1	1	1	1	1	1	Acinetobacter baumannii	Acinetobacter baumannii
GCA_002948925.1	100	0.273972603	1	3871930	Incomplete	5	1	4	0	1	0	1	0	1	0	1	0	0	0	1	Acinetobacter baumannii	Acinetobacter baumannii
GCA_002950495.2	99.98125234	0.609298838	3	3893621	Complete	12	1	11	1	1	1	1	1	1	1	1	1	1	1	1	Acinetobacter baumannii	Acinetobacter baumannii
GCA_002996805.1	100	0.410958904	2	4149444	Complete	12	1	11	1	1	1	1	1	1	1	1	1	1	1	1	Acinetobacter baumannii	Acinetobacter baumannii
GCA_002999195.2	100	0.136986301	4	3990012	Complete	12	1	11	1	1	1	1	1	1	1	1	1	1	1	1	Acinetobacter baumannii	Acinetobacter baumannii
GCA_003006035.1	100	0	3	4040515	Complete	12	1	11	1	1	1	1	1	1	1	1	1	1	1	1	Acinetobacter baumannii	Acinetobacter baumannii
GCA_003006945.1	100	0	37	456244	Complete	12	1	11	1	1	1	1	1	1	1	1	1	1	1	1	Acinetobacter baumannii	Acinetobacter baumannii
GCA_003010655.1	99.98125234	0.609298838	3	3944627	Incomplete	2	1	0	0	1	0	0	0	0	0	0	0	0	0	1	Acinetobacter baumannii	Acinetobacter baumannii
GCA_003010675.1	100	1.917808219	2	4233827	Complete	12	1	11	1	1	1	1	1	1	1	1	1	1	1	1	Acinetobacter baumannii	Acinetobacter baumannii
GCA_003029495.1	99.58755156	0.609298838	4	3993838	Complete	12	1	11	1	1	1	1	1	1	1	1	1	1	1	1	Acinetobacter baumannii	Acinetobacter baumannii
GCA_003057525.1	100	0	48	2077929	Complete	12	1	11	1	1	1	1	1	1	1	1	1	1	1	1	Acinetobacter baumannii	Acinetobacter baumannii
GCA_003181015.1	99.98125234	0.740532433	5	3975885	Incomplete	6	1	5	0	1	0	1	0	1	1	1	0	0	0	1	Acinetobacter baumannii	Acinetobacter baumannii
GCA_003194535.1	99.98125234	0.609298838	3	3942550	Complete	12	1	11	1	1	1	1	1	1	1	1	1	1	1	1	Acinetobacter baumannii	Acinetobacter baumannii
GCA_003202135.1	99.98125234	0.609298838	1	4058041	Complete	12	1	11	1	1	1	1	1	1	1	1	1	1	1	1	Acinetobacter baumannii	Acinetobacter baumannii
GCA_003264255.1	99.98125234	0.628046494	2	3914578	Complete	12	1	11	1	1	1	1	1	1	1	1	1	1	1	1	Acinetobacter baumannii	Acinetobacter baumannii
GCA_003264275.1	99.98125234	0.609298838	2	4108882	Complete	12	1	11	1	1	1	1	1	1	1	1	1	1	1	1	Acinetobacter baumannii	Acinetobacter baumannii
GCA_003264295.1	99.98125234	0.628046494	2	3909773	Complete	12	1	11	1	1	1	1	1	1	1	1	1	1	1	1	Acinetobacter baumannii	Acinetobacter baumannii
GCA_003288775.1	99.98125234	0.628046494	2	3911735	Complete	12	1	11	1	1	1	1	1	1	1	1	1	1	1	1	Acinetobacter baumannii	Acinetobacter baumannii
GCA_003296225.1	100	0	4	3947407	Complete	12	1	11	1	1	1	1	1	1	1	1	1	1	1	1	Acinetobacter baumannii	Acinetobacter baumannii
GCA_003336045.1	99.52193476	0.609298838	45	249422	Complete	12	1	11	1	1	1	1	1	1	1	1	1	1	1	1	Acinetobacter baumannii	Acinetobacter baumannii
GCA_003345235.1	100	0.821917808	3	4089681	Complete	12	1	11	1	1	1	1	1	1	1	1	1	1	1	1	Acinetobacter baumannii	Acinetobacter baumannii
GCA_003355595.1	99.81721035	0.609298838	48	178055	Complete	12	1	11	1	1	1	1	1	1	1	1	1	1	1	1	Acinetobacter baumannii	Acinetobacter baumannii
GCA_003355605.1	99.58755156	0.609298838	47	161782	Complete	12	1	11	1	1	1	1	1	1	1	1	1	1	1	1	Acinetobacter baumannii	Acinetobacter baumannii
GCA_003355705.1	97.40798702	0.609298838	46	167976	Complete	12	1	11	1	1	1	1	1	1	1	1	1	1	1	1	Acinetobacter baumannii	Acinetobacter baumannii
GCA_003355745.1	99.53130859	0.609298838	43	177872	Complete	12	1	11	1	1	1	1	1	1	1	1	1	1	1	1	Acinetobacter baumannii	Acinetobacter baumannii
GCA_003355755.1	99.25186983	0.609298838	48	177878	Complete	12	1	11	1	1	1	1	1	1	1	1	1	1	1	1	Acinetobacter baumannii	Acinetobacter baumannii
GCA_003355865.1	99.50224972	0.628046494	49	162368	Complete	12	1	11	1	1	1	1	1	1	1	1	1	1	1	1	Acinetobacter baumannii	Acinetobacter baumannii
GCA_003355885.1	99.5088114	1.021747282	49	167890	Complete	12	1	11	1	1	1	1	1	1	1	1	1	1	1	1	Acinetobacter baumannii	Acinetobacter baumannii
GCA_003355985.1	99.13434312	0.643794526	48	161989	Complete	12	1	11	1	1	1	1	1	1	1	1	1	1	1	1	Acinetobacter baumannii	Acinetobacter baumannii
GCA_003355995.1	99.34950065	0.628046494	46	167898	Complete	12	1	11	1	1	1	1	1	1	1	1	1	1	1	1	Acinetobacter baumannii	Acinetobacter baumannii
GCA_003356105.1	99.34948035	0.628046494	49	161768	Complete	12	1	11	1	1	1	1	1	1	1	1	1	1	1	1	Acinetobacter baumannii	Acinetobacter baumannii
GCA_003356125.1	99.32508436	0.609298838	45	204834	Complete	12	1	11	1	1	1	1	1	1	1	1	1	1	1	1	Acinetobacter baumannii	Acinetobacter baumannii
GCA_003356155.1	99.50443695	0.609298838	46	204787	Complete	12	1	11	1	1	1	1	1	1	1	1	1	1	1	1	Acinetobacter baumannii	Acinetobacter baumannii
GCA_003356185.1	99.58755156	0.609298838	49	155658	Complete	12	1	11	1	1	1	1	1	1	1	1	1	1	1	1	Acinetobacter baumannii	Acinetobacter baumannii
GCA_003356205.1	99.53833896	1.002999625	46	204830	Complete	12	1	11	1	1	1	1	1	1	1	1	1	1	1	1	Acinetobacter baumannii	Acinetobacter baumannii
GCA_003356235.1	99.43007124	0.631171104	46	204704	Complete	12	1	11	1	1	1	1	1	1	1	1	1	1	1	1	Acinetobacter baumannii	Acinetobacter baumannii
GCA_003356345.1	99.42350956	0.609298838	49	204789	Complete	12	1	11	1	1	1	1	1	1	1	1	1	1	1	1	Acinetobacter baumannii	Acinetobacter baumannii
GCA_003356385.1	99.58755156	0.609298838	48	187147	Complete	12	1	11	1	1	1	1	1	1	1	1	1	1	1	1	Acinetobacter baumannii	Acinetobacter baumannii
GCA_003356405.1	99.58755156	0.609298838	47	204857	Incomplete	11	1	10	1	1	1	1	1	1	0	1	1	1	1	1	Acinetobacter baumannii	Acinetobacter baumannii
GCA_003356425.1	99.88282715	0.609298838	49	178037	Complete	12	1	11	1	1	1	1	1	1	1	1	1	1	1	1	Acinetobacter baumannii	Acinetobacter baumannii
GCA_003356525.1	99.90251219	0.628046494	48	167835	Complete	12	1	11	1	1	1	1	1	1	1	1	1	1	1	1	Acinetobacter baumannii	Acinetobacter baumannii
GCA_003356635.1	99.5269822	0.628046494	45	167886	Complete	12	1	11	1	1	1	1	1	1	1	1	1	1	1	1	Acinetobacter baumannii	Acinetobacter baumannii
GCA_003356705.1	99.39070116	1.002999625	30	313449	Complete	12	1	11	1	1	1	1	1	1	1	1	1	1	1	1	Acinetobacter baumannii	Acinetobacter baumannii
GCA_003356725.1	99.35789276	1.002999625	35	236231	Complete	12	1	11	1	1	1	1	1	1	1	1	1	1	1	1	Acinetobacter baumannii	Acinetobacter baumannii
GCA_003356745.1	99.88282715	1.002999625	32	246287	Complete	12	1	11	1	1	1	1	1	1	1	1	1	1	1	1	Acinetobacter baumannii	Acinetobacter baumannii
GCA_003356765.1	99.45163105	1.002999625	40	236285	Complete	12	1	11	1	1	1	1	1	1	1	1	1	1	1	1	Acinetobacter baumannii	Acinetobacter baumannii
GCA_003356785.1	99.40993367	1.002999625	37	236287	Complete	12	1	11	1	1	1	1	1	1	1	1	1	1	1	1	Acinetobacter baumannii	Acinetobacter baumannii
GCA_003356795.1	99.79533808	1.002999625	44	236256	Complete	12	1	11	1	1	1	1	1	1	1	1	1	1	1	1	Acinetobacter baumannii	Acinetobacter baumannii
GCA_003356815.1	99.48912636	1.002999625	37	236221	Complete	12	1	11	1	1	1	1	1	1	1	1	1	1	1	1	Acinetobacter baumannii	Acinetobacter baumannii
GCA_003356845.1	99.44538183	1.002999625	33	236306	Complete	12	1	12	1	1	1	1	1	1	1	1	1	1	1	1	Acinetobacter baumannii	Acinetobacter baumannii
GCA_003356865.1	99.48912636	1.002999625	38	236235	Complete	12	1	11	1	1	1	1	1	1	1	1	1	1	1	1	Acinetobacter baumannii	Acinetobacter baumannii
GCA_003356875.1	99.21681665	1.002999625	35	220556	Complete	12	1	11	1	1	1	1	1	1	1	1	1	1	1	1	Acinetobacter baumannii	Acinetobacter baumannii
GCA_003356905.1	99.34948035	1.002999625	34	236302	Complete	12	1	11	1	1	1	1	1	1	1	1	1	1	1	1	Acinetobacter baumannii	Acinetobacter baumannii
GCA_003356925.1	99.29227597	1.002999625	32	313537	Complete	12	1	11	1	1	1	1	1	1	1	1	1	1	1	1	Acinetobacter baumannii	Acinetobacter baumannii
GCA_003356945.1	99.91563555	0.656167979	48	167853	Complete	12	1	11	1	1	1	1	1	1	1	1	1	1	1	1	Acinetobacter baumannii	Acinetobacter baumannii
GCA_003356965.1	99.30102487	0.628046494	43	184716	Complete	12	1	11	1	1	1	1	1	1	1	1	1	1	1	1	Acinetobacter baumannii	Acinetobacter baumannii
GCA_003357085.1	99.52193476	0.628046494	47	184789	Complete	12	1	11	1	1	1	1	1	1	1	1	1	1	1	1	Acinetobacter baumannii	Acinetobacter baumannii
GCA_003431385.1	99.8630137	0	3	4159217	Complete	12	1	11	1	1	1	1	1	1	1	1	1	1	1	1	Acinetobacter baumannii	Acinetobacter baumannii
GCA_003431865.1	100	0.479452055	5	4093545	Complete	12	1	11	1	1	1	1	1	1	1	1	1	1	1	1	Acinetobacter baumannii	Acinetobacter baumannii
GCA_003522665.1	100	0.091324201	2	4119128	Complete	12	1	11	1	1	1	1	1	1	1	1	1	1	1	1	Acinetobacter baumannii	Acinetobacter baumannii
GCA_003522705.1	100	0	4	3736581	Complete	12	1	11	1	1	1	1	1	1	1	1	1	1	1	1	Acinetobacter baumannii	Acinetobacter baumannii
GCA_003522785.1	99.98125234	0.92154429	3	4031086	Complete	12	1	11	1	1	1	1	1	1	1	1	1	1	1	1	Acinetobacter baumannii	Acinetobacter baumannii
GCA_003522845.1	100	0	2	3971623	Complete	12	1	11	1	1	1	1	1	1	1	1	1	1	1	1	Acinetobacter baumannii	Acinetobacter baumannii
GCA_003522885.1	99.98125234	0.609298838	2	3980012	Complete	12	1	11	1	1	1	1	1	1	1	1	1	1	1	1	Acinetobacter baumannii	Acinetobacter baumannii
GCA_003547115.1	99.17808219	0.479452055	5	4078507	Complete	12	1	11	1	1	1	1	1	1	1	1	1	1	1	1	Acinetobacter baumannii	Acinetobacter baumannii
GCA_003591615.1	99.98125234	0.619939399	1	3891370	Incomplete	2	1	0	0	1	0	0	0	0	0	0	0	0	0	1	Acinetobacter baumannii	Acinetobacter baumannii
GCA_003812385.1	100	0	3	3781536	Incomplete	2	1	0	0	1	0	0	0	0	0	0	0	0	0	1	Acinetobacter baumannii	Acinetobacter baumannii
GCA_003812485.1	100	1.232876712	4	4193847	Complete	12	1	11	1	1	1	1	1	1	1	1	1	1	1	1	Acinetobacter baumannii	Acinetobacter baumannii
GCA_003931755.1	99.58755156	1.002999625	1	3943275	Incomplete	2	1	0	0	1	0	0	0	0	0	0	0	0	0	1	Acinetobacter baumannii	Acinetobacter baumannii
GCA_003931775.1	99.58755156	1.002999625	1	3943105	Incomplete	2	1	0	0	1	0	0	0	0	0	0	0	0	0	1	Acinetobacter baumannii	Acinetobacter baumannii
GCA_003939525.1	99.98125234	1.021747282	49	170375	Complete	12	1	11	1	1	1	1	1	1	1	1	1	1	1	1	Acinetobacter baumannii	Acinetobacter baumannii
GCA_003939565.1	100	0	17	953912	Complete	12	1	11	1	1	1	1	1	1	1	1	1	1	1	1	Acinetobacter baumannii	Acinetobacter baumannii
GCA_003940105.1	100	0.136986301	28	347554	Complete	12	1	11	1	1	1	1	1	1	1	1	1	1	1	1	Acinetobacter baumannii	Acinetobacter baumannii
GCA_003940895.1	100	0.273972603	32	271312	Complete	12	1	11	1	1	1	1	1	1	1	1	1	1	1	1	Acinetobacter baumannii	Acinetobacter baumannii
GCA_003941095.1	100	0.273972603	31	271312	Complete	12	1	11	1	1	1	1	1	1	1	1	1	1	1	1	Acinetobacter baumannii	Acinetobacter baumannii
GCA_003941295.1	100	0.136986301	42	221402	Complete	12	1	11	1	1	1	1	1	1	1	1	1	1	1	1	Acinetobacter baumannii	Acinetobacter baumannii
GCA_003948085.2	100	0	2	4049647	Complete	12	1	11	1	1	1	1	1	1	1	1	1	1	1	1	Acinetobacter baumannii	Acinetobacter baumannii
GCA_003948295.1	100	0.136986301	45	260816	Complete	12	1	11	1	1	1	1	1	1	1	1	1	1	1	1	Acinetobacter baumannii	Acinetobacter baumannii
GCA_003948305.2	100	0	7	3681635	Complete	12	1	11	1	1	1	1	1	1	1	1	1	1	1	1	Acinetobacter baumannii	Acinetobacter baumannii
GCA_003948415.1	100	0	23	439443	Incomplete	2	1	0	0	1	0	0	0	0	0	0	0	0	0	1	Acinetobacter baumannii	Acinetobacter baumannii
GCA_003948495.1	100	0	29	356137	Complete	12	1	11	1	1	1	1	1	1	1	1	1	1	1	1	Acinetobacter baumannii	Acinetobacter baumannii
GCA_003948535.2	99.98125234	0.609298838	2	3915428	Complete	12	1	11	1	1	1	1	1	1	1	1	1	1	1	1	Acinetobacter baumannii	Acinetobacter baumannii
GCA_003948675.1	100	0	36	337865	Incomplete	5	1	4	0	1	0	1	0	1	0	1	0	0	0	1	Acinetobacter baumannii	Acinetobacter baumannii
GCA_003948685.1	100	0.410958904	30	373115	Complete	12	1	12	1	1	1	1	1	1	1	1	1	1	1	1	Acinetobacter baumannii	Acinetobacter baumannii
GCA_003948835.1	100	0	38	255815	Incomplete	11	1	10	1	1	1	1	1	1	1	1	1	0	1	1	Acinetobacter baumannii	Acinetobacter baumannii
GCA_003949115.2	100	0	2	4044095	Complete	12	1	11	1	1	1	1	1	1	1	1	1	1	1	1	Acinetobacter baumannii	Acinetobacter baumannii
GCA_003949225.1	99.98125234	0.609298838	47	206123	Complete	12	1	11	1	1	1	1	1	1	1	1	1	1	1	1	Acinetobacter baumannii	Acinetobacter baumannii
GCA_003949595.2	99.98125234	0.609298838	3	3975485	Complete	12	1	11	1	1	1	1	1	1	1	1	1	1	1	1	Acinetobacter baumannii	Acinetobacter baumannii
GCA_003949725.2	100	0	4	3963137	Complete	12	1	11	1	1	1	1	1	1	1	1	1	1	1	1	Acinetobacter baumannii	Acinetobacter baumannii
GCA_003994455.1	100	0	48	209575	Incomplete	2	1	0	0	1	0	0	0	0	0	0	0	0	0	1	Acinetobacter baumannii	Acinetobacter baumannii
GCA_004028375.1	100	0	6	3864628	Complete	12	1	12	1	1	1	1	1	1	1	1	1	1	1	1	Acinetobacter baumannii	Acinetobacter baumannii
GCA_004101685.1	99.98125234	2.971503562	1	3937511	Incomplete	12	1	9	1	1	1	1	1	1	1	1	1	1	1	1	Acinetobacter baumannii	Acinetobacter baumannii
GCA_004101725.1	99.98125234	2.971503562	1	3934099	Incomplete	12	1	9	1	1	1	1	1	1	1	1	1	1	1	1	Acinetobacter baumannii	Acinetobacter baumannii
GCA_004101745.1	99.12226881	2.577802775	1	3944921	Incomplete	12	1	9	1	1	1	1	1	1	1	1	1	1	1	1	Acinetobacter baumannii	Acinetobacter baumannii
GCA_004136355.1	99.98125234	0.609298838	3	3935403	Complete	12	1	11	1	1	1	1	1	1	1	1	1	1	1	1	Acinetobacter baumannii	Acinetobacter baumannii
GCA_004152685.1	100	0	19	496349	Complete	12	1	11	1	1	1	1	1	1	1	1	1	1	1	1	Acinetobacter baumannii	Acinetobacter baumannii
GCA_004152715.1	100	0.547945205	42	251030	Complete	12	1	11	1	1	1	1	1	1	1	1	1	1	1	1	Acinetobacter baumannii	Acinetobacter baumannii
GCA_004152785.1	100	0.547945205	42	290222	Complete	12	1	11	1	1	1	1	1	1	1	1	1	1	1	1	Acinetobacter baumannii	Acinetobacter baumannii
GCA_004153295.1	100	0.547945205	35	414724	Complete	12	1	11	1	1	1	1	1	1	1	1	1	1	1	1	Acinetobacter baumannii	Acinetobacter baumannii
GCA_004194555.1	99.7260274	0	2	3751581	Incomplete	1	1	0	0	0	0	0	0	0	0	0	0	0	0	1	Acinetobacter baumannii	Acinetobacter baumannii
GCA_004354125.1	100	0.639269406	1	3975250	Complete	12	1	11	1	1	1	1	1	1	1	1	1	1	1	1	Acinetobacter baumannii	Acinetobacter baumannii
GCA_004354145.1	100	0	1	3954288	Complete	12	1	11	1	1	1	1	1	1	1	1	1	1	1	1	Acinetobacter baumannii	Acinetobacter baumannii
GCA_004354165.1	100	0	1	3783653	Complete	12	1	11	1	1	1	1	1	1	1	1	1	1	1	1	Acinetobacter baumannii	Acinetobacter baumannii
GCA_004354185.1	99.96086106	1.095890411	1	3975069	Complete	12	1	11	1	1	1	1	1	1	1	1	1	1	1	1	Acinetobacter baumannii	Acinetobacter baumannii
GCA_004564095.1	100	0.039138943	4	3708164	Incomplete	2	1	0	0	1	0	0	0	0	0	0	0	0	0	1	Acinetobacter baumannii	Acinetobacter baumannii
GCA_004758865.1	100	0.547945205	4	4017696	Complete	12	1	11	1	1	1	1	1	1	1	1	1	1	1	1	Acinetobacter baumannii	Acinetobacter baumannii
GCA_004768705.1	100	0.410958904	9	3827138	Incomplete	2	1	0	0	1	0	0	0	0	0	0	0	0	0	1	Acinetobacter baumannii	Acinetobacter baumannii
GCA_004790725.1	100	0	19	390599	Incomplete	2	1	0	0	1	0	0	0	0	0	0	0	0	0	1	Acinetobacter baumannii	Acinetobacter baumannii
GCA_004794235.2	100	1.068493151	4	3955141	Complete	12	1	12	1	1	1	1	1	1	1	1	1	1	1	1	Acinetobacter baumannii	Acinetobacter baumannii
GCA_004794275.2	100	0.273972603	1	3971718	Complete	12	1	12	1	1	1	1	1	1	1	1	1	1	1	1	Acinetobacter baumannii	Acinetobacter baumannii
GCA_004797155.2	100	0.273972603	3	3955017	Complete	12	1	12	1	1	1	1	1	1	1	1	1	1	1	1	Acinetobacter baumannii	Acinetobacter baumannii
GCA_004799205.1	99.98125234	0.609298838	48	261641	Complete	12	1	11	1	1	1	1	1	1	1	1	1	1	1	1	Acinetobacter baumannii	Acinetobacter baumannii
GCA_004912245.1	100	0	32	265382	Complete	12	1	11	1	1	1	1	1	1	1	1	1	1	1	1	Acinetobacter baumannii	Acinetobacter baumannii
GCA_005280355.1	99.95964174	1.791122264	7	2944648	Complete	12	1	11	1	1	1	1	1	1	1	1	1	1	1	1	Acinetobacter baumannii	Acinetobacter baumannii
GCA_005280435.1	100	0	3	4082961	Complete	12	1	11	1	1	1	1	1	1	1	1	1	1	1	1	Acinetobacter baumannii	Acinetobacter baumannii
GCA_005280675.1	100	1.369863014	4	3766238	Complete	12	1	11	1	1	1	1	1	1	1	1	1	1	1	1	Acinetobacter baumannii	Acinetobacter baumannii
GCA_005518095.1	100	0	4	4143962	Complete	12	1	11	1	1	1	1	1	1	1	1	1	1	1	1	Acinetobacter baumannii	Acinetobacter baumannii
GCA_005519135.2	99.98125234	0.609298838	3	3919274	Complete	12	1	11	1	1	1	1	1	1	1	1	1	1	1	1	Acinetobacter baumannii	Acinetobacter baumannii
GCA_005671375.1	99.98125234	0.609298838	3	4014051	Complete	12	1	11	1	1	1	1	1	1	1	1	1	1	1	1	Acinetobacter baumannii	Acinetobacter baumannii
GCA_005784575.1	99.98125234	0.609298838	46	176865	Complete	12	1	11	1	1	1	1	1	1	1	1	1	1	1	1	Acinetobacter baumannii	Acinetobacter baumannii
GCA_005784705.1	99.98125234	0.609298838	48	176865	Complete	12	1	11	1	1	1	1	1	1	1	1	1	1	1	1	Acinetobacter baumannii	Acinetobacter baumannii
GCA_005785165.1	99.98125234	0.609298838	47	176924	Complete	12	1	11	1	1	1	1	1	1	1	1	1	1	1	1	Acinetobacter baumannii	Acinetobacter baumannii
GCA_005785185.1	99.98125234	0.609298838	48	176865	Complete	12	1	11	1	1	1	1	1	1	1	1	1	1	1	1	Acinetobacter baumannii	Acinetobacter baumannii
GCA_005785575.1	99.98125234	0.628046494	45	167766	Complete	12	1	11	1	1	1	1	1	1	1	1	1	1	1	1	Acinetobacter baumannii	Acinetobacter baumannii
GCA_005785605.1	99.98125234	0.628046494	45	167811	Complete	12	1	11	1	1	1	1	1	1	1	1	1	1	1	1	Acinetobacter baumannii	Acinetobacter baumannii
GCA_005785995.1	99.98125234	0.628046494	46	163715	Complete	12	1	11	1	1	1	1	1	1	1	1	1	1	1	1	Acinetobacter baumannii	Acinetobacter baumannii
GCA_005786015.1	99.98125234	0.628046494	45	167764	Complete	12	1	11	1	1	1	1	1	1	1	1	1	1	1	1	Acinetobacter baumannii	Acinetobacter baumannii
GCA_006365365.1	99.98125234	0.628046494	41	222325	Complete	12	1	11	1	1	1	1	1	1	1	1	1	1	1	1	Acinetobacter baumannii	Acinetobacter baumannii
GCA_006365455.1	99.98125234	0.609298838	49	152483	Complete	12	1	11	1	1	1	1	1	1	1	1	1	1	1	1	Acinetobacter baumannii	Acinetobacter baumannii
GCA_006365525.1	99.98125234	0.609298838	49	172536	Complete	12	1	11	1	1	1	1	1	1	1	1	1	1	1	1	Acinetobacter baumannii	Acinetobacter baumannii
GCA_006365585.1	100	0	34	347004	Complete	12	1	11	1	1	1	1	1	1	1	1	1	1	1	1	Acinetobacter baumannii	Acinetobacter baumannii
GCA_006365635.1	99.98125234	0.609298838	46	188771	Complete	12	1	11	1	1	1	1	1	1	1	1	1	1	1	1	Acinetobacter baumannii	Acinetobacter baumannii
GCA_006365675.1	99.98125234	0.628046494	48	163576	Complete	12	1	11	1	1	1	1	1	1	1	1	1	1	1	1	Acinetobacter baumannii	Acinetobacter baumannii
GCA_006365685.1	99.98125234	0.628046494	49	222049	Complete	12	1	11	1	1	1	1	1	1	1	1	1	1	1	1	Acinetobacter baumannii	Acinetobacter baumannii
GCA_006365975.1	99.98125234	0.609298838	42	218199	Complete	12	1	11	1	1	1	1	1	1	1	1	1	1	1	1	Acinetobacter baumannii	Acinetobacter baumannii
GCA_006366195.1	99.98125234	0.609298838	41	344279	Complete	12	1	11	1	1	1	1	1	1	1	1	1	1	1	1	Acinetobacter baumannii	Acinetobacter baumannii
GCA_006366275.1	99.19385077	0.628046494	47	162926	Complete	12	1	11	1	1	1	1	1	1	1	1	1	1	1	1	Acinetobacter baumannii	Acinetobacter baumannii
GCA_006366365.1	99.96767645	0.628046494	48	194307	Complete	12	1	11	1	1	1	1	1	1	1	1	1	1	1	1	Acinetobacter baumannii	Acinetobacter baumannii
GCA_006366405.1	99.98125234	0.628046494	48	194994	Complete	12	1	11	1	1	1	1	1	1	1	1	1	1	1	1	Acinetobacter baumannii	Acinetobacter baumannii
GCA_006366435.1	99.98125234	0.628046494	47	222323	Complete	12	1	11	1	1	1	1	1	1	1	1	1	1	1	1	Acinetobacter baumannii	Acinetobacter baumannii
GCA_006366715.1	99.98125234	0.609298838	48	149642	Complete	12	1	11	1	1	1	1	1	1	1	1	1	1	1	1	Acinetobacter baumannii	Acinetobacter baumannii
GCA_006366735.1	100	0	30	447367	Complete	12	1	11	1	1	1	1	1	1	1	1	1	1	1	1	Acinetobacter baumannii	Acinetobacter baumannii
GCA_006366805.1	99.98125234	0.609298838	47	162885	Complete	12	1	11	1	1	1	1	1	1	1	1	1	1	1	1	Acinetobacter baumannii	Acinetobacter baumannii
GCA_006366845.1	99.98125234	0.628046494	47	185353	Complete	12	1	11	1	1	1	1	1	1	1	1	1	1	1	1	Acinetobacter baumannii	Acinetobacter baumannii
GCA_006366875.1	99.98125234	0.628046494	48	217472	Complete	12	1	11	1	1	1	1	1	1	1	1	1	1	1	1	Acinetobacter baumannii	Acinetobacter baumannii
GCA_006366925.1	99.98125234	0.628046494	49	141450	Complete	12	1	11	1	1	1	1	1	1	1	1	1	1	1	1	Acinetobacter baumannii	Acinetobacter baumannii
GCA_006367045.1	99.98125234	0.628046494	41	207572	Complete	12	1	11	1	1	1	1	1	1	1	1	1	1	1	1	Acinetobacter baumannii	Acinetobacter baumannii
GCA_006367115.1	99.98125234	0.628046494	47	223123	Complete	12	1	11	1	1	1	1	1	1	1	1	1	1	1	1	Acinetobacter baumannii	Acinetobacter baumannii
GCA_006367125.1	100	0	39	347007	Complete	12	1	11	1	1	1	1	1	1	1	1	1	1	1	1	Acinetobacter baumannii	Acinetobacter baumannii
GCA_006367175.1	99.98125234	0.628046494	47	162518	Complete	12	1	11	1	1	1	1	1	1	1	1	1	1	1	1	Acinetobacter baumannii	Acinetobacter baumannii
GCA_006367205.1	99.98125234	0.628046494	48	194955	Complete	12	1	11	1	1	1	1	1	1	1	1	1	1	1	1	Acinetobacter baumannii	Acinetobacter baumannii
GCA_006367285.1	99.19385077	0.628046494	44	163311	Complete	12	1	11	1	1	1	1	1	1	1	1	1	1	1	1	Acinetobacter baumannii	Acinetobacter baumannii
GCA_006367345.1	99.98125234	0.65833117	43	195241	Complete	12	1	11	1	1	1	1	1	1	1	1	1	1	1	1	Acinetobacter baumannii	Acinetobacter baumannii
GCA_006367475.1	99.98125234	0.628046494	49	222772	Complete	12	1	11	1	1	1	1	1	1	1	1	1	1	1	1	Acinetobacter baumannii	Acinetobacter baumannii
GCA_006367625.1	99.98125234	0.609298838	47	162948	Complete	12	1	11	1	1	1	1	1	1	1	1	1	1	1	1	Acinetobacter baumannii	Acinetobacter baumannii
GCA_006367675.1	99.98125234	0.628046494	45	194340	Complete	12	1	11	1	1	1	1	1	1	1	1	1	1	1	1	Acinetobacter baumannii	Acinetobacter baumannii
GCA_006367685.1	99.98125234	0.609298838	41	221311	Complete	12	1	11	1	1	1	1	1	1	1	1	1	1	1	1	Acinetobacter baumannii	Acinetobacter baumannii
GCA_006367745.1	99.98125234	0.609298838	48	178462	Complete	12	1	11	1	1	1	1	1	1	1	1	1	1	1	1	Acinetobacter baumannii	Acinetobacter baumannii
GCA_006367795.1	99.98125234	0.65833117	49	168775	Complete	12	1	11	1	1	1	1	1	1	1	1	1	1	1	1	Acinetobacter baumannii	Acinetobacter baumannii
GCA_006367945.1	99.98125234	1.021747282	42	208012	Complete	12	1	11	1	1	1	1	1	1	1	1	1	1	1	1	Acinetobacter baumannii	Acinetobacter baumannii
GCA_006367965.1	99.98125234	0.609298838	47	178444	Complete	12	1	11	1	1	1	1	1	1	1	1	1	1	1	1	Acinetobacter baumannii	Acinetobacter baumannii
GCA_006368105.1	99.98125234	0.628046494	48	205192	Complete	12	1	11	1	1	1	1	1	1	1	1	1	1	1	1	Acinetobacter baumannii	Acinetobacter baumannii
GCA_006385075.1	100	0	1	4130187	Complete	12	1	11	1	1	1	1	1	1	1	1	1	1	1	1	Acinetobacter baumannii	Acinetobacter baumannii
GCA_006843645.1	100	0	6	3880245	Complete	12	1	11	1	1	1	1	1	1	1	1	1	1	1	1	Acinetobacter baumannii	Acinetobacter baumannii
GCA_007107525.1	100	0	4	3798644	Incomplete	2	1	0	0	1	0	0	0	0	0	0	0	0	0	1	Acinetobacter baumannii	Acinetobacter baumannii
GCA_007221455.1	99.98125234	0.609298838	1	3896541	Complete	12	1	11	1	1	1	1	1	1	1	1	1	1	1	1	Acinetobacter baumannii	Acinetobacter baumannii
GCA_007647215.1	99.98125234	0.646794151	2	3927258	Complete	12	1	11	1	1	1	1	1	1	1	1	1	1	1	1	Acinetobacter baumannii	Acinetobacter baumannii
GCA_008033255.2	99.9086758	0.547945205	3	3963235	Complete	12	1	11	1	1	1	1	1	1	1	1	1	1	1	1	Acinetobacter baumannii	Acinetobacter baumannii
GCA_008124045.1	100	0.410958904	1	3843574	Complete	12	1	11	1	1	1	1	1	1	1	1	1	1	1	1	Acinetobacter baumannii	Acinetobacter baumannii
GCA_008244865.1	99.98125234	2.971503562	1	3935331	Incomplete	12	1	9	1	1	1	1	1	1	1	1	1	1	1	1	Acinetobacter baumannii	Acinetobacter baumannii
GCA_008244885.1	99.98125234	2.971503562	1	3936362	Incomplete	12	1	9	1	1	1	1	1	1	1	1	1	1	1	1	Acinetobacter baumannii	Acinetobacter baumannii
GCA_008244905.1	99.98125234	2.971503562	1	3935083	Incomplete	12	1	9	1	1	1	1	1	1	1	1	1	1	1	1	Acinetobacter baumannii	Acinetobacter baumannii
GCA_008630895.1	100	0.273972603	1	3961713	Complete	12	1	12	1	1	1	1	1	1	1	1	1	1	1	1	Acinetobacter baumannii	Acinetobacter baumannii
GCA_008632635.1	100	0	2	3972439	Complete	12	1	11	1	1	1	1	1	1	1	1	1	1	1	1	Acinetobacter baumannii	Acinetobacter baumannii
GCA_008709565.1	99.65316835	1.040494938	3	4109247	Complete	12	1	11	1	1	1	1	1	1	1	1	1	1	1	1	Acinetobacter baumannii	Acinetobacter baumannii
GCA_008709585.1	100	0.547945205	2	3972867	Complete	12	1	11	1	1	1	1	1	1	1	1	1	1	1	1	Acinetobacter baumannii	Acinetobacter baumannii
GCA_008709665.1	99.98125234	0.628046494	2	4078938	Complete	12	1	11	1	1	1	1	1	1	1	1	1	1	1	1	Acinetobacter baumannii	Acinetobacter baumannii
GCA_008709675.1	100	1.369863014	2	3989747	Complete	12	1	11	1	1	1	1	1	1	1	1	1	1	1	1	Acinetobacter baumannii	Acinetobacter baumannii
GCA_008709685.1	100	1.643835616	3	3923424	Complete	12	1	11	1	1	1	1	1	1	1	1	1	1	1	1	Acinetobacter baumannii	Acinetobacter baumannii
GCA_008709745.1	99.98125234	0.628046494	2	4080877	Complete	12	1	11	1	1	1	1	1	1	1	1	1	1	1	1	Acinetobacter baumannii	Acinetobacter baumannii
GCA_008801795.1	100	0	22	474099	Complete	12	1	11	1	1	1	1	1	1	1	1	1	1	1	1	Acinetobacter baumannii	Acinetobacter baumannii
GCA_008807055.1	99.98125234	0.628046494	3	3949489	Complete	12	1	11	1	1	1	1	1	1	1	1	1	1	1	1	Acinetobacter baumannii	Acinetobacter baumannii
GCA_008931365.1	100	0.228310502	10	3806017	Incomplete	2	1	0	0	1	0	0	0	0	0	0	0	0	0	1	Acinetobacter baumannii	Acinetobacter baumannii
GCA_008984505.1	100	0.273972603	39	255184	Complete	12	1	11	1	1	1	1	1	1	1	1	1	1	1	1	Acinetobacter baumannii	Acinetobacter baumannii
GCA_008985145.1	100	0	41	329298	Complete	12	1	11	1	1	1	1	1	1	1	1	1	1	1	1	Acinetobacter baumannii	Acinetobacter baumannii
GCA_009035845.1	99.6347032	0	3	3981941	Complete	12	1	11	1	1	1	1	1	1	1	1	1	1	1	1	Acinetobacter baumannii	Acinetobacter baumannii
GCA_009428985.1	100	0.273972603	1	4250546	Complete	12	1	11	1	1	1	1	1	1	1	1	1	1	1	1	Acinetobacter baumannii	Acinetobacter baumannii
GCA_009455505.1	99.54380702	1.021747282	1	4092125	Complete	12	1	11	1	1	1	1	1	1	1	1	1	1	1	1	Acinetobacter baumannii	Acinetobacter baumannii
GCA_009497995.1	100	0	3	4006665	Complete	12	1	11	1	1	1	1	1	1	1	1	1	1	1	1	Acinetobacter baumannii	Acinetobacter baumannii
GCA_009498335.1	99.88282715	0.628046494	1	4030371	Complete	12	1	11	1	1	1	1	1	1	1	1	1	1	1	1	Acinetobacter baumannii	Acinetobacter baumannii
GCA_009740145.1	100	0	2	3807241	Incomplete	2	1	0	0	1	0	0	0	0	0	0	0	0	0	1	Acinetobacter baumannii	Acinetobacter baumannii
GCA_009753685.1	99.98125234	0.628046494	47	194221	Complete	12	1	11	1	1	1	1	1	1	1	1	1	1	1	1	Acinetobacter baumannii	Acinetobacter baumannii
GCA_009753855.1	99.98125234	0.628046494	48	167876	Complete	12	1	11	1	1	1	1	1	1	1	1	1	1	1	1	Acinetobacter baumannii	Acinetobacter baumannii
GCA_009753905.1	99.98125234	0.609298838	37	236720	Complete	12	1	11	1	1	1	1	1	1	1	1	1	1	1	1	Acinetobacter baumannii	Acinetobacter baumannii
GCA_009758335.1	99.98125234	0.609298838	40	175147	Complete	12	1	11	1	1	1	1	1	1	1	1	1	1	1	1	Acinetobacter baumannii	Acinetobacter baumannii
GCA_009759685.1	99.6347032	0	2	3980848	Complete	12	1	11	1	1	1	1	1	1	1	1	1	1	1	1	Acinetobacter baumannii	Acinetobacter baumannii
GCA_009857705.1	100	0.273972603	16	3815999	Incomplete	8	1	7	0	1	1	1	0	1	1	1	0	0	1	1	Acinetobacter baumannii	Acinetobacter baumannii
GCA_011067065.1	99.53851922	0.707724034	3	3854994	Complete	12	1	11	1	1	1	1	1	1	1	1	1	1	1	1	Acinetobacter baumannii	Acinetobacter baumannii
GCA_011601425.1	99.6347032	0	45	219833	Complete	12	1	11	1	1	1	1	1	1	1	1	1	1	1	1	Acinetobacter baumannii	Acinetobacter baumannii
GCA_011601455.1	99.6347032	0	45	215973	Complete	12	1	11	1	1	1	1	1	1	1	1	1	1	1	1	Acinetobacter baumannii	Acinetobacter baumannii
GCA_011683365.1	99.98125234	0.628046494	45	168007	Complete	12	1	11	1	1	1	1	1	1	1	1	1	1	1	1	Acinetobacter baumannii	Acinetobacter baumannii
GCA_011683395.1	99.98125234	0.628046494	46	168007	Complete	12	1	11	1	1	1	1	1	1	1	1	1	1	1	1	Acinetobacter baumannii	Acinetobacter baumannii
GCA_011754375.1	99.6347032	0	3	3980878	Complete	12	1	11	1	1	1	1	1	1	1	1	1	1	1	1	Acinetobacter baumannii	Acinetobacter baumannii
GCA_012037655.1	100	0	43	160162	Incomplete	2	1	0	0	1	0	0	0	0	0	0	0	0	0	1	Acinetobacter baumannii	Acinetobacter baumannii
GCA_012272715.1	99.98125234	0.609298838	3	3998421	Complete	12	1	11	1	1	1	1	1	1	1	1	1	1	1	1	Acinetobacter baumannii	Acinetobacter baumannii
GCA_012272735.1	99.98125234	0.609298838	4	4038616	Complete	12	1	11	1	1	1	1	1	1	1	1	1	1	1	1	Acinetobacter baumannii	Acinetobacter baumannii
GCA_012272755.1	99.98125234	0.628046494	3	4067565	Complete	12	1	11	1	1	1	1	1	1	1	1	1	1	1	1	Acinetobacter baumannii	Acinetobacter baumannii
GCA_012272775.1	99.58755156	0.609298838	2	3958415	Incomplete	2	1	0	0	1	0	0	0	0	0	0	0	0	0	1	Acinetobacter baumannii	Acinetobacter baumannii
GCA_012272795.1	99.98125234	0.628046494	3	4015142	Complete	12	1	11	1	1	1	1	1	1	1	1	1	1	1	1	Acinetobacter baumannii	Acinetobacter baumannii
GCA_012524085.1	100	0.273972603	31	462425	Complete	12	1	11	1	1	1	1	1	1	1	1	1	1	1	1	Acinetobacter baumannii	Acinetobacter baumannii
GCA_012931605.1	100	0	4	3763047	Incomplete	2	1	0	0	1	0	0	0	0	0	0	0	0	0	1	Acinetobacter baumannii	Acinetobacter baumannii
GCA_012931625.1	100	0.136986301	6	4100469	Incomplete	2	1	0	0	1	0	0	0	0	0	0	0	0	0	1	Acinetobacter baumannii	Acinetobacter baumannii
GCA_012931645.1	100	0.136986301	5	4091477	Incomplete	2	1	0	0	1	0	0	0	0	0	0	0	0	0	1	Acinetobacter baumannii	Acinetobacter baumannii
GCA_012931665.1	100	0.136986301	3	3873866	Incomplete	2	1	0	0	1	0	0	0	0	0	0	0	0	0	1	Acinetobacter baumannii	Acinetobacter baumannii
GCA_012934905.1	100	0	3	4210906	Complete	12	1	11	1	1	1	1	1	1	1	1	1	1	1	1	Acinetobacter baumannii	Acinetobacter baumannii
GCA_012934925.1	99.48912636	1.51856018	2	3948250	Complete	12	1	11	1	1	1	1	1	1	1	1	1	1	1	1	Acinetobacter baumannii	Acinetobacter baumannii
GCA_012934945.1	99.98125234	0.628046494	2	3919631	Complete	12	1	11	1	1	1	1	1	1	1	1	1	1	1	1	Acinetobacter baumannii	Acinetobacter baumannii
GCA_012934965.1	99.98125234	0.628046494	9	3982992	Complete	12	1	11	1	1	1	1	1	1	1	1	1	1	1	1	Acinetobacter baumannii	Acinetobacter baumannii
GCA_012934985.1	99.98125234	0.64991876	2	3943808	Complete	12	1	11	1	1	1	1	1	1	1	1	1	1	1	1	Acinetobacter baumannii	Acinetobacter baumannii
GCA_012935005.1	100	0.136986301	7	4137731	Complete	12	1	11	1	1	1	1	1	1	1	1	1	1	1	1	Acinetobacter baumannii	Acinetobacter baumannii
GCA_012935025.1	99.98125234	0.628046494	3	4000714	Complete	12	1	11	1	1	1	1	1	1	1	1	1	1	1	1	Acinetobacter baumannii	Acinetobacter baumannii
GCA_012935045.1	99.98125234	0.628046494	2	3926441	Complete	12	1	11	1	1	1	1	1	1	1	1	1	1	1	1	Acinetobacter baumannii	Acinetobacter baumannii
GCA_012935065.1	99.98125234	0.628046494	3	3966715	Complete	12	1	11	1	1	1	1	1	1	1	1	1	1	1	1	Acinetobacter baumannii	Acinetobacter baumannii
GCA_012935085.1	100	0.684931507	6	3948262	Complete	12	1	11	1	1	1	1	1	1	1	1	1	1	1	1	Acinetobacter baumannii	Acinetobacter baumannii
GCA_012935105.1	100	0.684931507	7	4002798	Complete	12	1	11	1	1	1	1	1	1	1	1	1	1	1	1	Acinetobacter baumannii	Acinetobacter baumannii
GCA_012935125.1	100	0.547945205	4	3886190	Incomplete	4	1	0	0	1	0	0	0	1	0	1	0	0	0	1	Acinetobacter baumannii	Acinetobacter baumannii
GCA_012935145.1	99.98125234	1.532136069	3	4052480	Complete	12	1	11	1	1	1	1	1	1	1	1	1	1	1	1	Acinetobacter baumannii	Acinetobacter baumannii
GCA_012935165.1	99.98125234	0.628046494	4	4000831	Complete	12	1	11	1	1	1	1	1	1	1	1	1	1	1	1	Acinetobacter baumannii	Acinetobacter baumannii
GCA_012935185.1	99.92500937	0.628046494	4	4001402	Complete	12	1	11	1	1	1	1	1	1	1	1	1	1	1	1	Acinetobacter baumannii	Acinetobacter baumannii
GCA_012952675.1	100	0.273972603	2	3786700	Incomplete	2	1	0	0	1	0	0	0	0	0	0	0	0	0	1	Acinetobacter baumannii	Acinetobacter baumannii
GCA_012974585.1	100	0.547945205	2	3861977	Complete	12	1	11	1	1	1	1	1	1	1	1	1	1	1	1	Acinetobacter baumannii	Acinetobacter baumannii
GCA_012974845.1	99.19385077	0.609298838	2	3998399	Incomplete	2	1	0	0	1	0	0	0	0	0	0	0	0	0	1	Acinetobacter baumannii	Acinetobacter baumannii
GCA_013184005.1	100	0.273972603	40	264379	Complete	12	1	11	1	1	1	1	1	1	1	1	1	1	1	1	Acinetobacter baumannii	Acinetobacter baumannii
GCA_013305465.1	99.78440195	2.530933633	1	4082498	Complete	12	1	11	1	1	1	1	1	1	1	1	1	1	1	1	Acinetobacter baumannii	Acinetobacter baumannii
GCA_013372085.1	100	0.410958904	3	4005343	Complete	12	1	12	1	1	1	1	1	1	1	1	1	1	1	1	Acinetobacter baumannii	Acinetobacter baumannii
GCA_013376855.2	99.98125234	0.449943757	2	3864540	Complete	12	1	11	1	1	1	1	1	1	1	1	1	1	1	1	Acinetobacter baumannii	Acinetobacter baumannii
GCA_013377175.1	100	0	4	3929775	Complete	12	1	11	1	1	1	1	1	1	1	1	1	1	1	1	Acinetobacter baumannii	Acinetobacter baumannii
GCA_013394265.1	100	0	2	3925111	Complete	12	1	11	1	1	1	1	1	1	1	1	1	1	1	1	Acinetobacter baumannii	Acinetobacter baumannii
GCA_013394285.1	100	0.136986301	3	4054239	Incomplete	2	1	0	0	1	0	0	0	0	0	0	0	0	0	1	Acinetobacter baumannii	Acinetobacter baumannii
GCA_013416255.1	100	0.547945205	3	3912346	Complete	12	1	12	1	1	1	1	1	1	1	1	1	1	1	1	Acinetobacter baumannii	Acinetobacter baumannii
GCA_013416275.1	100	0.136986301	4	3699225	Incomplete	1	1	0	0	0	0	0	0	0	0	0	0	0	0	1	Acinetobacter baumannii	Acinetobacter baumannii
GCA_013778355.1	100	0.136986301	8	3806348	Incomplete	2	1	0	0	1	0	0	0	0	0	0	0	0	0	1	Acinetobacter baumannii	Acinetobacter baumannii
GCA_013778405.1	99.98125234	0.628046494	2	3944195	Complete	12	1	11	1	1	1	1	1	1	1	1	1	1	1	1	Acinetobacter baumannii	Acinetobacter baumannii
GCA_013778425.1	100	0.136986301	4	3897674	Incomplete	2	1	0	0	1	0	0	0	0	0	0	0	0	0	1	Acinetobacter baumannii	Acinetobacter baumannii
GCA_013778445.1	100	0.136986301	5	3897448	Incomplete	2	1	0	0	1	0	0	0	0	0	0	0	0	0	1	Acinetobacter baumannii	Acinetobacter baumannii
GCA_013787185.1	100	0.091324201	5	3800835	Incomplete	1	1	0	0	0	0	0	0	0	0	0	0	0	0	1	Acinetobacter baumannii	Acinetobacter baumannii
GCA_014116795.1	99.6347032	0	44	264193	Complete	12	1	11	1	1	1	1	1	1	1	1	1	1	1	1	Acinetobacter baumannii	Acinetobacter baumannii
GCA_014159355.1	100	0.091324201	1	3943032	Incomplete	2	1	0	0	1	0	0	0	0	0	0	0	0	0	1	Acinetobacter baumannii	Acinetobacter baumannii
GCA_014169655.1	99.7260274	0	3	3727647	Incomplete	2	1	0	0	1	0	0	0	0	0	0	0	0	0	1	Acinetobacter baumannii	Acinetobacter baumannii
GCA_014218985.1	100	0	2	3774482	Complete	12	1	11	1	1	1	1	1	1	1	1	1	1	1	1	Acinetobacter baumannii	Acinetobacter baumannii
GCA_014267385.1	99.98125234	0.628046494	1	3909403	Complete	12	1	11	1	1	1	1	1	1	1	1	1	1	1	1	Acinetobacter baumannii	Acinetobacter baumannii
GCA_014322245.1	100	0.136986301	4	3892871	Incomplete	2	1	0	0	1	0	0	0	0	0	0	0	0	0	1	Acinetobacter baumannii	Acinetobacter baumannii
GCA_014559925.1	99.98125234	0.628046494	39	184041	Complete	12	1	11	1	1	1	1	1	1	1	1	1	1	1	1	Acinetobacter baumannii	Acinetobacter baumannii
GCA_014559955.1	99.98125234	0.982377203	42	202597	Complete	12	1	11	1	1	1	1	1	1	1	1	1	1	1	1	Acinetobacter baumannii	Acinetobacter baumannii
GCA_014559965.1	99.98125234	0.982377203	41	236872	Complete	12	1	11	1	1	1	1	1	1	1	1	1	1	1	1	Acinetobacter baumannii	Acinetobacter baumannii
GCA_014559975.1	100	0	26	336169	Incomplete	2	1	0	0	1	0	0	0	0	0	0	0	0	0	1	Acinetobacter baumannii	Acinetobacter baumannii
GCA_014560035.1	100	0.136986301	34	355858	Complete	12	1	11	1	1	1	1	1	1	1	1	1	1	1	1	Acinetobacter baumannii	Acinetobacter baumannii
GCA_014560045.1	99.98125234	0.643794526	34	253187	Complete	12	1	11	1	1	1	1	1	1	1	1	1	1	1	1	Acinetobacter baumannii	Acinetobacter baumannii
GCA_014560135.1	100	0	16	1287648	Incomplete	2	1	0	0	1	0	0	0	0	0	0	0	0	0	1	Acinetobacter baumannii	Acinetobacter baumannii
GCA_014560155.1	99.98125234	0.609298838	40	220483	Complete	12	1	11	1	1	1	1	1	1	1	1	1	1	1	1	Acinetobacter baumannii	Acinetobacter baumannii
GCA_014560235.1	99.98125234	0.628046494	46	214630	Complete	12	1	11	1	1	1	1	1	1	1	1	1	1	1	1	Acinetobacter baumannii	Acinetobacter baumannii
GCA_014560245.1	99.98125234	0.628046494	43	194243	Complete	12	1	11	1	1	1	1	1	1	1	1	1	1	1	1	Acinetobacter baumannii	Acinetobacter baumannii
GCA_014560275.1	99.1706919	0.609298838	40	169221	Incomplete	2	1	0	0	1	0	0	0	0	0	0	0	0	0	1	Acinetobacter baumannii	Acinetobacter baumannii
GCA_014560295.1	99.19385077	0.609298838	38	364933	Complete	12	1	11	1	1	1	1	1	1	1	1	1	1	1	1	Acinetobacter baumannii	Acinetobacter baumannii
GCA_014560305.1	99.1706919	0.609298838	37	213605	Incomplete	2	1	0	0	1	0	0	0	0	0	0	0	0	0	1	Acinetobacter baumannii	Acinetobacter baumannii
GCA_014560315.1	99.98125234	0.628046494	39	277031	Complete	12	1	11	1	1	1	1	1	1	1	1	1	1	1	1	Acinetobacter baumannii	Acinetobacter baumannii
GCA_014560375.1	99.98125234	0.628046494	44	190896	Complete	12	1	11	1	1	1	1	1	1	1	1	1	1	1	1	Acinetobacter baumannii	Acinetobacter baumannii
GCA_014560395.1	99.98125234	0.628046494	45	194243	Complete	12	1	11	1	1	1	1	1	1	1	1	1	1	1	1	Acinetobacter baumannii	Acinetobacter baumannii
GCA_014560405.1	99.98125234	0.609298838	38	271901	Complete	12	1	11	1	1	1	1	1	1	1	1	1	1	1	1	Acinetobacter baumannii	Acinetobacter baumannii
GCA_014560425.1	99.98125234	0.628046494	45	220399	Incomplete	2	1	0	0	1	0	0	0	0	0	0	0	0	0	1	Acinetobacter baumannii	Acinetobacter baumannii
GCA_014560495.1	99.98125234	0.628046494	38	253589	Complete	12	1	11	1	1	1	1	1	1	1	1	1	1	1	1	Acinetobacter baumannii	Acinetobacter baumannii
GCA_014560515.1	99.98125234	0.628046494	43	206905	Complete	12	1	11	1	1	1	1	1	1	1	1	1	1	1	1	Acinetobacter baumannii	Acinetobacter baumannii
GCA_014560525.1	99.98125234	0.628046494	47	206918	Complete	12	1	11	1	1	1	1	1	1	1	1	1	1	1	1	Acinetobacter baumannii	Acinetobacter baumannii
GCA_014560535.1	99.98125234	0.628046494	39	245701	Complete	12	1	11	1	1	1	1	1	1	1	1	1	1	1	1	Acinetobacter baumannii	Acinetobacter baumannii
GCA_014560575.1	99.98125234	0.645089818	42	214633	Incomplete	2	1	0	0	1	0	0	0	0	0	0	0	0	0	1	Acinetobacter baumannii	Acinetobacter baumannii
GCA_014560585.1	99.88282715	1.002999625	27	313409	Complete	12	1	11	1	1	1	1	1	1	1	1	1	1	1	1	Acinetobacter baumannii	Acinetobacter baumannii
GCA_014560615.1	99.98125234	0.609298838	41	221274	Complete	12	1	11	1	1	1	1	1	1	1	1	1	1	1	1	Acinetobacter baumannii	Acinetobacter baumannii
GCA_014560625.1	99.98125234	0.963629546	48	175964	Complete	12	1	11	1	1	1	1	1	1	1	1	1	1	1	1	Acinetobacter baumannii	Acinetobacter baumannii
GCA_014560655.1	99.98125234	0.628046494	35	291155	Complete	12	1	11	1	1	1	1	1	1	1	1	1	1	1	1	Acinetobacter baumannii	Acinetobacter baumannii
GCA_014560665.1	99.98125234	0.609298838	41	230365	Incomplete	2	1	0	0	1	0	0	0	0	0	0	0	0	0	1	Acinetobacter baumannii	Acinetobacter baumannii
GCA_014560735.1	99.98125234	0.628046494	48	201051	Complete	12	1	11	1	1	1	1	1	1	1	1	1	1	1	1	Acinetobacter baumannii	Acinetobacter baumannii
GCA_014560755.1	99.98125234	0.628046494	37	237503	Complete	12	1	11	1	1	1	1	1	1	1	1	1	1	1	1	Acinetobacter baumannii	Acinetobacter baumannii
GCA_014560765.1	99.98125234	0.628046494	34	196229	Complete	12	1	11	1	1	1	1	1	1	1	1	1	1	1	1	Acinetobacter baumannii	Acinetobacter baumannii
GCA_014560775.1	99.98125234	0.628046494	39	223378	Complete	12	1	11	1	1	1	1	1	1	1	1	1	1	1	1	Acinetobacter baumannii	Acinetobacter baumannii
GCA_014560815.1	99.98125234	0.628046494	43	184697	Complete	12	1	11	1	1	1	1	1	1	1	1	1	1	1	1	Acinetobacter baumannii	Acinetobacter baumannii
GCA_014560855.1	99.98125234	0.628046494	35	247603	Complete	12	1	11	1	1	1	1	1	1	1	1	1	1	1	1	Acinetobacter baumannii	Acinetobacter baumannii
GCA_014560865.1	99.98125234	0.609298838	31	356078	Complete	12	1	11	1	1	1	1	1	1	1	1	1	1	1	1	Acinetobacter baumannii	Acinetobacter baumannii
GCA_014560895.1	99.98125234	0.628046494	33	222355	Complete	12	1	11	1	1	1	1	1	1	1	1	1	1	1	1	Acinetobacter baumannii	Acinetobacter baumannii
GCA_014560935.1	99.98125234	0.628046494	31	255824	Complete	12	1	11	1	1	1	1	1	1	1	1	1	1	1	1	Acinetobacter baumannii	Acinetobacter baumannii
GCA_014560955.1	99.98125234	0.628046494	33	271337	Complete	12	1	11	1	1	1	1	1	1	1	1	1	1	1	1	Acinetobacter baumannii	Acinetobacter baumannii
GCA_014560965.1	99.98125234	0.963629546	42	215781	Complete	12	1	11	1	1	1	1	1	1	1	1	1	1	1	1	Acinetobacter baumannii	Acinetobacter baumannii
GCA_014560995.1	99.98125234	0.963629546	38	269527	Complete	12	1	11	1	1	1	1	1	1	1	1	1	1	1	1	Acinetobacter baumannii	Acinetobacter baumannii
GCA_014561005.1	99.88282715	1.002999625	26	447520	Complete	12	1	11	1	1	1	1	1	1	1	1	1	1	1	1	Acinetobacter baumannii	Acinetobacter baumannii
GCA_014561035.1	99.98125234	0.609298838	37	258978	Incomplete	2	1	0	0	1	0	0	0	0	0	0	0	0	0	1	Acinetobacter baumannii	Acinetobacter baumannii
GCA_014561045.1	99.98125234	0.609298838	41	291999	Incomplete	2	1	0	0	1	0	0	0	0	0	0	0	0	0	1	Acinetobacter baumannii	Acinetobacter baumannii
GCA_014561075.1	99.98125234	0.628046494	42	192309	Complete	12	1	11	1	1	1	1	1	1	1	1	1	1	1	1	Acinetobacter baumannii	Acinetobacter baumannii
GCA_014561085.1	99.98125234	0.628046494	38	245715	Complete	12	1	11	1	1	1	1	1	1	1	1	1	1	1	1	Acinetobacter baumannii	Acinetobacter baumannii
GCA_014561095.1	99.98125234	0.628046494	36	205059	Complete	12	1	11	1	1	1	1	1	1	1	1	1	1	1	1	Acinetobacter baumannii	Acinetobacter baumannii
GCA_014561135.1	99.98125234	0.628046494	40	178634	Complete	12	1	11	1	1	1	1	1	1	1	1	1	1	1	1	Acinetobacter baumannii	Acinetobacter baumannii
GCA_014561145.1	99.98125234	0.628046494	39	195129	Complete	12	1	11	1	1	1	1	1	1	1	1	1	1	1	1	Acinetobacter baumannii	Acinetobacter baumannii
GCA_014596675.1	99.98125234	0.628046494	44	194421	Complete	12	1	11	1	1	1	1	1	1	1	1	1	1	1	1	Acinetobacter baumannii	Acinetobacter baumannii
GCA_014672735.1	100	0.273972603	1	3750370	Complete	12	1	11	1	1	1	1	1	1	1	1	1	1	1	1	Acinetobacter baumannii	Acinetobacter baumannii
GCA_014672755.1	99.6347032	0	1	3980852	Complete	12	1	11	1	1	1	1	1	1	1	1	1	1	1	1	Acinetobacter baumannii	Acinetobacter baumannii
GCA_014672775.1	100	0.273972603	2	4006609	Complete	12	1	12	1	1	1	1	1	1	1	1	1	1	1	1	Acinetobacter baumannii	Acinetobacter baumannii
GCA_014705785.1	99.98125234	0.619939399	2	4040626	Complete	12	1	11	1	1	1	1	1	1	1	1	1	1	1	1	Acinetobacter baumannii	Acinetobacter baumannii
GCA_014705805.1	99.98125234	0.619939399	3	3984725	Complete	12	1	11	1	1	1	1	1	1	1	1	1	1	1	1	Acinetobacter baumannii	Acinetobacter baumannii
GCA_014705825.1	99.98125234	0.866002392	2	4031161	Complete	12	1	11	1	1	1	1	1	1	1	1	1	1	1	1	Acinetobacter baumannii	Acinetobacter baumannii
GCA_014705845.1	99.98125234	0.619939399	2	3984712	Complete	12	1	11	1	1	1	1	1	1	1	1	1	1	1	1	Acinetobacter baumannii	Acinetobacter baumannii
GCA_014705865.1	99.98125234	0.609298838	2	3938042	Complete	12	1	11	1	1	1	1	1	1	1	1	1	1	1	1	Acinetobacter baumannii	Acinetobacter baumannii
GCA_014705885.1	99.98125234	0.619939399	2	4037191	Complete	12	1	11	1	1	1	1	1	1	1	1	1	1	1	1	Acinetobacter baumannii	Acinetobacter baumannii
GCA_014712715.1	99.7260274	0.136986301	41	383037	Complete	12	1	11	1	1	1	1	1	1	1	1	1	1	1	1	Acinetobacter baumannii	Acinetobacter baumannii
GCA_014858045.1	99.7260274	0.136986301	45	382684	Complete	12	1	11	1	1	1	1	1	1	1	1	1	1	1	1	Acinetobacter baumannii	Acinetobacter baumannii
GCA_014874575.1	100	0.410958904	5	4364474	Complete	12	1	11	1	1	1	1	1	1	1	1	1	1	1	1	Acinetobacter baumannii	Acinetobacter baumannii
GCA_014880215.2	100	0.136986301	2	4010463	Complete	12	1	11	1	1	1	1	1	1	1	1	1	1	1	1	Acinetobacter baumannii	Acinetobacter baumannii
GCA_014881055.2	100	0	5	3869345	Incomplete	6	1	5	0	1	0	1	0	1	1	1	0	0	0	1	Acinetobacter baumannii	Acinetobacter baumannii
GCA_014882805.2	100	0.091324201	4	3749854	Complete	12	1	11	1	1	1	1	1	1	1	1	1	1	1	1	Acinetobacter baumannii	Acinetobacter baumannii
GCA_014893665.1	100	0	48	282068	Complete	12	1	11	1	1	1	1	1	1	1	1	1	1	1	1	Acinetobacter baumannii	Acinetobacter baumannii
GCA_015571935.1	100	0	5	3747579	Incomplete	5	1	4	0	0	1	0	1	0	0	0	1	0	1	1	Acinetobacter baumannii	Acinetobacter baumannii
GCA_015687185.1	99.98125234	0.904574428	17	3902513	Complete	12	1	11	1	1	1	1	1	1	1	1	1	1	1	1	Acinetobacter baumannii	Acinetobacter baumannii
GCA_015732435.1	99.98125234	0.628046494	1	4103762	Complete	12	1	11	1	1	1	1	1	1	1	1	1	1	1	1	Acinetobacter baumannii	Acinetobacter baumannii
GCA_015870765.1	99.98125234	0.449943757	2	3870560	Complete	12	1	11	1	1	1	1	1	1	1	1	1	1	1	1	Acinetobacter baumannii	Acinetobacter baumannii
GCA_015870965.1	99.58755156	0.05624297	2	3871732	Complete	12	1	11	1	1	1	1	1	1	1	1	1	1	1	1	Acinetobacter baumannii	Acinetobacter baumannii
GCA_015910475.1	100	0	3	4016386	Complete	12	1	11	1	1	1	1	1	1	1	1	1	1	1	1	Acinetobacter baumannii	Acinetobacter baumannii
GCA_016117795.1	99.6347032	1.095890411	3	4022096	Complete	12	1	11	1	1	1	1	1	1	1	1	1	1	1	1	Acinetobacter baumannii	Acinetobacter baumannii
GCA_016125655.1	100	0.547945205	41	631607	Complete	12	1	12	1	1	1	1	1	1	1	1	1	1	1	1	Acinetobacter baumannii	Acinetobacter baumannii
GCA_016127515.1	100	0	2	4040084	Complete	12	1	11	1	1	1	1	1	1	1	1	1	1	1	1	Acinetobacter baumannii	Acinetobacter baumannii
GCA_016350005.1	99.98125234	0.609298838	3	3991754	Incomplete	2	1	0	0	1	0	0	0	0	0	0	0	0	0	1	Acinetobacter baumannii	Acinetobacter baumannii
GCA_016350065.1	99.98125234	0.609298838	3	3995262	Incomplete	2	1	0	0	1	0	0	0	0	0	0	0	0	0	1	Acinetobacter baumannii	Acinetobacter baumannii
GCA_016350085.1	99.98125234	0.658511436	4	3996492	Incomplete	2	1	0	0	1	0	0	0	0	0	0	0	0	0	1	Acinetobacter baumannii	Acinetobacter baumannii
GCA_016350105.1	99.98125234	0.609298838	2	4002997	Incomplete	2	1	0	0	1	0	0	0	0	0	0	0	0	0	1	Acinetobacter baumannii	Acinetobacter baumannii
GCA_016477765.1	100	0	37	231240	Complete	12	1	11	1	1	1	1	1	1	1	1	1	1	1	1	Acinetobacter baumannii	Acinetobacter baumannii
GCA_016506315.1	100	0	27	395119	Complete	12	1	11	1	1	1	1	1	1	1	1	1	1	1	1	Acinetobacter baumannii	Acinetobacter baumannii
GCA_016506385.1	100	0	37	269342	Complete	12	1	11	1	1	1	1	1	1	1	1	1	1	1	1	Acinetobacter baumannii	Acinetobacter baumannii
GCA_016506505.1	100	0	35	369937	Complete	12	1	11	1	1	1	1	1	1	1	1	1	1	1	1	Acinetobacter baumannii	Acinetobacter baumannii
GCA_016506525.1	100	0	39	259190	Complete	12	1	12	1	1	1	1	1	1	1	1	1	1	1	1	Acinetobacter baumannii	Acinetobacter baumannii
GCA_016506625.1	100	0	42	204556	Incomplete	2	1	0	0	1	0	0	0	0	0	0	0	0	0	1	Acinetobacter baumannii	Acinetobacter baumannii
GCA_016506845.1	100	0.136986301	23	392939	Complete	12	1	12	1	1	1	1	1	1	1	1	1	1	1	1	Acinetobacter baumannii	Acinetobacter baumannii
GCA_016506875.1	99.98125234	0.628046494	2	4033495	Complete	12	1	11	1	1	1	1	1	1	1	1	1	1	1	1	Acinetobacter baumannii	Acinetobacter baumannii
GCA_016506895.1	100	0	44	176237	Complete	12	1	11	1	1	1	1	1	1	1	1	1	1	1	1	Acinetobacter baumannii	Acinetobacter baumannii
GCA_016506985.1	100	0.273972603	2	3786700	Incomplete	2	1	0	0	1	0	0	0	0	0	0	0	0	0	1	Acinetobacter baumannii	Acinetobacter baumannii
GCA_016507405.1	100	2.557077626	19	715768	Complete	12	1	11	1	1	1	1	1	1	1	1	1	1	1	1	Acinetobacter baumannii	Acinetobacter baumannii
GCA_016508385.1	100	0	42	193648	Complete	12	1	12	1	1	1	1	1	1	1	1	1	1	1	1	Acinetobacter baumannii	Acinetobacter baumannii
GCA_016508455.1	100	0	35	388724	Complete	12	1	11	1	1	1	1	1	1	1	1	1	1	1	1	Acinetobacter baumannii	Acinetobacter baumannii
GCA_016508505.1	100	0	41	331834	Complete	12	1	11	1	1	1	1	1	1	1	1	1	1	1	1	Acinetobacter baumannii	Acinetobacter baumannii
GCA_016508565.1	100	0	34	340741	Complete	12	1	11	1	1	1	1	1	1	1	1	1	1	1	1	Acinetobacter baumannii	Acinetobacter baumannii
GCA_016635075.1	100	0.136986301	35	473711	Incomplete	2	1	0	0	1	0	0	0	0	0	0	0	0	0	1	Acinetobacter baumannii	Acinetobacter baumannii
GCA_016654165.1	100	0	4	4068130	Complete	12	1	11	1	1	1	1	1	1	1	1	1	1	1	1	Acinetobacter baumannii	Acinetobacter baumannii
GCA_016654225.2	99.98125234	0.619939399	13	1491122	Complete	12	1	11	1	1	1	1	1	1	1	1	1	1	1	1	Acinetobacter baumannii	Acinetobacter baumannii
GCA_016654255.2	100	0	7	3973288	Complete	12	1	11	1	1	1	1	1	1	1	1	1	1	1	1	Acinetobacter baumannii	Acinetobacter baumannii
GCA_016654265.1	100	0	7	3810753	Incomplete	1	1	0	0	0	0	0	0	0	0	0	0	0	0	1	Acinetobacter baumannii	Acinetobacter baumannii
GCA_016654295.1	100	0.273972603	4	3825316	Incomplete	2	1	0	0	1	0	0	0	0	0	0	0	0	0	1	Acinetobacter baumannii	Acinetobacter baumannii
GCA_016654305.1	100	0	5	3908495	Complete	12	1	11	1	1	1	1	1	1	1	1	1	1	1	1	Acinetobacter baumannii	Acinetobacter baumannii
GCA_016654345.2	100	0.273972603	3	4168203	Complete	12	1	11	1	1	1	1	1	1	1	1	1	1	1	1	Acinetobacter baumannii	Acinetobacter baumannii
GCA_016654375.2	99.98125234	0.628046494	2	4008200	Complete	12	1	11	1	1	1	1	1	1	1	1	1	1	1	1	Acinetobacter baumannii	Acinetobacter baumannii
GCA_016864295.1	100	0	1	4088883	Complete	12	1	11	1	1	1	1	1	1	1	1	1	1	1	1	Acinetobacter baumannii	Acinetobacter baumannii
GCA_016864315.2	100	0.068493151	2	3898606	Complete	12	1	11	1	1	1	1	1	1	1	1	1	1	1	1	Acinetobacter baumannii	Acinetobacter baumannii
GCA_016864915.1	99.8630137	0.273972603	3	4068815	Complete	12	1	11	1	1	1	1	1	1	1	1	1	1	1	1	Acinetobacter baumannii	Acinetobacter baumannii
GCA_016865465.1	99.43388964	0.4311961	1	4011788	Incomplete	2	1	0	0	1	0	0	0	0	0	0	0	0	0	1	Acinetobacter baumannii	Acinetobacter baumannii
GCA_016888585.1	99.17808219	0	6	1565252	Complete	12	1	11	1	1	1	1	1	1	1	1	1	1	1	1	Acinetobacter baumannii	Acinetobacter baumannii
GCA_016903135.1	99.7260274	0	3	3978309	Complete	12	1	11	1	1	1	1	1	1	1	1	1	1	1	1	Acinetobacter baumannii	Acinetobacter baumannii
GCA_016903215.1	99.98125234	0.628046494	2	3889550	Incomplete	6	1	5	0	1	0	1	0	1	1	1	0	0	0	1	Acinetobacter baumannii	Acinetobacter baumannii
GCA_016919505.2	100	0.136986301	4	4001634	Complete	12	1	11	1	1	1	1	1	1	1	1	1	1	1	1	Acinetobacter baumannii	Acinetobacter baumannii
GCA_016919525.2	100	0.136986301	4	4016329	Complete	12	1	11	1	1	1	1	1	1	1	1	1	1	1	1	Acinetobacter baumannii	Acinetobacter baumannii
GCA_017090145.1	99.6347032	0	36	264193	Complete	12	1	11	1	1	1	1	1	1	1	1	1	1	1	1	Acinetobacter baumannii	Acinetobacter baumannii
GCA_017096325.2	99.98125234	0.628046494	2	3968880	Complete	12	1	11	1	1	1	1	1	1	1	1	1	1	1	1	Acinetobacter baumannii	Acinetobacter baumannii
GCA_017096345.2	99.44828325	0.628046494	2	3909225	Complete	12	1	11	1	1	1	1	1	1	1	1	1	1	1	1	Acinetobacter baumannii	Acinetobacter baumannii
GCA_017096365.2	99.98125234	0.628046494	2	3952161	Complete	12	1	11	1	1	1	1	1	1	1	1	1	1	1	1	Acinetobacter baumannii	Acinetobacter baumannii
GCA_017096385.2	99.19385077	0.628046494	4	3917538	Complete	12	1	11	1	1	1	1	1	1	1	1	1	1	1	1	Acinetobacter baumannii	Acinetobacter baumannii
GCA_017096405.2	99.72753406	0.628046494	2	3917843	Complete	12	1	11	1	1	1	1	1	1	1	1	1	1	1	1	Acinetobacter baumannii	Acinetobacter baumannii
GCA_017096425.2	99.85597167	0.628046494	4	4031466	Complete	12	1	11	1	1	1	1	1	1	1	1	1	1	1	1	Acinetobacter baumannii	Acinetobacter baumannii
GCA_017098185.2	99.98125234	0.628046494	2	3903779	Complete	12	1	11	1	1	1	1	1	1	1	1	1	1	1	1	Acinetobacter baumannii	Acinetobacter baumannii
GCA_017098205.2	99.98125234	0.628046494	2	4069635	Complete	12	1	11	1	1	1	1	1	1	1	1	1	1	1	1	Acinetobacter baumannii	Acinetobacter baumannii
GCA_017098225.2	99.88282715	1.002999625	3	4035631	Complete	12	1	11	1	1	1	1	1	1	1	1	1	1	1	1	Acinetobacter baumannii	Acinetobacter baumannii
GCA_017098245.2	99.85801054	0.628046494	2	3939144	Complete	12	1	11	1	1	1	1	1	1	1	1	1	1	1	1	Acinetobacter baumannii	Acinetobacter baumannii
GCA_017098265.2	99.90251219	0.628046494	2	3939099	Complete	12	1	11	1	1	1	1	1	1	1	1	1	1	1	1	Acinetobacter baumannii	Acinetobacter baumannii
GCA_017349055.2	99.86	0.53	44	345533	Complete	12	1	11	1	1	1	1	1	1	1	1	1	1	1	1	Acinetobacter baumannii	Acinetobacter baumannii
GCA_017349115.2	99.61	0.69	24	394770	Complete	12	1	11	1	1	1	1	1	1	1	1	1	1	1	1	Acinetobacter baumannii	Acinetobacter baumannii
GCA_017349275.2	99.43	0.76	32	391945	Complete	12	1	12	1	1	1	1	1	1	1	1	1	1	1	1	Acinetobacter baumannii	Acinetobacter baumannii
GCA_017357845.1	99.73443223	0.609298838	1	4335699	Incomplete	11	1	11	1	0	1	1	1	1	1	1	1	1	1	1	Acinetobacter baumannii	Acinetobacter baumannii
GCA_017584105.1	100	0	2	3787675	Complete	12	1	11	1	1	1	1	1	1	1	1	1	1	1	1	Acinetobacter baumannii	Acinetobacter baumannii
GCA_017639875.1	99.45205479	0.273972603	5	4038785	Complete	12	1	11	1	1	1	1	1	1	1	1	1	1	1	1	Acinetobacter baumannii	Acinetobacter baumannii
GCA_017723975.1	100	0.410958904	5	4091200	Complete	12	1	11	1	1	1	1	1	1	1	1	1	1	1	1	Acinetobacter baumannii	Acinetobacter baumannii
GCA_017724115.1	100	0.410958904	5	4095769	Complete	12	1	11	1	1	1	1	1	1	1	1	1	1	1	1	Acinetobacter baumannii	Acinetobacter baumannii
GCA_017724155.1	100	0.410958904	5	4096957	Complete	12	1	11	1	1	1	1	1	1	1	1	1	1	1	1	Acinetobacter baumannii	Acinetobacter baumannii
GCA_017724195.1	100	0.410958904	5	4080146	Complete	12	1	11	1	1	1	1	1	1	1	1	1	1	1	1	Acinetobacter baumannii	Acinetobacter baumannii
GCA_017724215.1	100	0.410958904	5	4095769	Complete	12	1	11	1	1	1	1	1	1	1	1	1	1	1	1	Acinetobacter baumannii	Acinetobacter baumannii
GCA_017726495.1	100	0.410958904	5	4095778	Complete	12	1	11	1	1	1	1	1	1	1	1	1	1	1	1	Acinetobacter baumannii	Acinetobacter baumannii
GCA_017726555.1	100	0.410958904	5	4095769	Complete	12	1	11	1	1	1	1	1	1	1	1	1	1	1	1	Acinetobacter baumannii	Acinetobacter baumannii
GCA_017726575.1	100	0.273972603	3	3841218	Complete	12	1	12	1	1	1	1	1	1	1	1	1	1	1	1	Acinetobacter baumannii	Acinetobacter baumannii
GCA_017742855.1	100	0.410958904	5	4081424	Complete	12	1	11	1	1	1	1	1	1	1	1	1	1	1	1	Acinetobacter baumannii	Acinetobacter baumannii
GCA_017753625.1	100	0.273972603	4	3749053	Complete	12	1	11	1	1	1	1	1	1	1	1	1	1	1	1	Acinetobacter baumannii	Acinetobacter baumannii
GCA_017897205.1	100	0.410958904	33	420901	Complete	12	1	11	1	1	1	1	1	1	1	1	1	1	1	1	Acinetobacter baumannii	Acinetobacter baumannii
GCA_017897645.1	98.4707084	0.609298838	3	3903749	Complete	12	1	11	1	1	1	1	1	1	1	1	1	1	1	1	Acinetobacter baumannii	Acinetobacter baumannii
GCA_017897655.1	98.32583819	0.609298838	3	3893246	Complete	12	1	11	1	1	1	1	1	1	1	1	1	1	1	1	Acinetobacter baumannii	Acinetobacter baumannii
GCA_017897725.1	98.62443919	0.609298838	3	3862431	Complete	12	1	11	1	1	1	1	1	1	1	1	1	1	1	1	Acinetobacter baumannii	Acinetobacter baumannii
GCA_017951135.1	99.98125234	0.982377203	48	220570	Complete	12	1	11	1	1	1	1	1	1	1	1	1	1	1	1	Acinetobacter baumannii	Acinetobacter baumannii
GCA_017951975.1	100	0.821917808	48	232809	Complete	12	1	11	1	1	1	1	1	1	1	1	1	1	1	1	Acinetobacter baumannii	Acinetobacter baumannii
GCA_017952175.1	100	0	49	126866	Complete	12	1	11	1	1	1	1	1	1	1	1	1	1	1	1	Acinetobacter baumannii	Acinetobacter baumannii
GCA_017952235.1	100	0.821917808	47	232809	Complete	12	1	11	1	1	1	1	1	1	1	1	1	1	1	1	Acinetobacter baumannii	Acinetobacter baumannii
GCA_017952655.1	99.98125234	0.628046494	49	168007	Complete	12	1	11	1	1	1	1	1	1	1	1	1	1	1	1	Acinetobacter baumannii	Acinetobacter baumannii
GCA_017953335.1	99.98125234	1.021747282	48	164724	Complete	12	1	11	1	1	1	1	1	1	1	1	1	1	1	1	Acinetobacter baumannii	Acinetobacter baumannii
GCA_017953615.1	99.98125234	0.609298838	43	192263	Complete	12	1	11	1	1	1	1	1	1	1	1	1	1	1	1	Acinetobacter baumannii	Acinetobacter baumannii
GCA_017965745.1	98.18807132	0.609298838	3	3888996	Complete	12	1	11	1	1	1	1	1	1	1	1	1	1	1	1	Acinetobacter baumannii	Acinetobacter baumannii
GCA_017965785.1	99.04938607	0.609298838	2	3787240	Complete	12	1	11	1	1	1	1	1	1	1	1	1	1	1	1	Acinetobacter baumannii	Acinetobacter baumannii
GCA_018068265.1	100	0.136986301	45	217659	Complete	12	1	11	1	1	1	1	1	1	1	1	1	1	1	1	Acinetobacter baumannii	Acinetobacter baumannii
GCA_018135585.1	99.8630137	0	2	3877093	Complete	12	1	11	1	1	1	1	1	1	1	1	1	1	1	1	Acinetobacter baumannii	Acinetobacter baumannii
GCA_018221365.1	100	0	2	4069288	Complete	12	1	11	1	1	1	1	1	1	1	1	1	1	1	1	Acinetobacter baumannii	Acinetobacter baumannii
GCA_018221375.1	99.98125234	0.609298838	3	4053143	Complete	12	1	11	1	1	1	1	1	1	1	1	1	1	1	1	Acinetobacter baumannii	Acinetobacter baumannii
GCA_018221425.1	100	0	3	3993835	Complete	12	1	11	1	1	1	1	1	1	1	1	1	1	1	1	Acinetobacter baumannii	Acinetobacter baumannii
GCA_018454385.1	99.58755156	0.609298838	2	3973595	Complete	12	1	11	1	1	1	1	1	1	1	1	1	1	1	1	Acinetobacter baumannii	Acinetobacter baumannii
GCA_018502545.1	99.71371114	0.609298838	1	4335682	Incomplete	11	1	11	1	0	1	1	1	1	1	1	1	1	1	1	Acinetobacter baumannii	Acinetobacter baumannii
GCA_018604365.1	98.80014998	0.628046494	3	3965259	Complete	12	1	11	1	1	1	1	1	1	1	1	1	1	1	1	Acinetobacter baumannii	Acinetobacter baumannii
GCA_018808925.1	100	0.410958904	3	4173759	Complete	12	1	11	1	1	1	1	1	1	1	1	1	1	1	1	Acinetobacter baumannii	Acinetobacter baumannii
GCA_018831125.1	100	0.136986301	5	4027041	Complete	12	1	11	1	1	1	1	1	1	1	1	1	1	1	1	Acinetobacter baumannii	Acinetobacter baumannii
GCA_018831465.1	100	0	1	3764882	Complete	12	1	11	1	1	1	1	1	1	1	1	1	1	1	1	Acinetobacter baumannii	Acinetobacter baumannii
GCA_018831485.1	100	2.191780822	2	3935232	Complete	12	1	11	1	1	1	1	1	1	1	1	1	1	1	1	Acinetobacter baumannii	Acinetobacter baumannii
GCA_018863255.1	100	0.502283105	31	222701	Complete	12	1	11	1	1	1	1	1	1	1	1	1	1	1	1	Acinetobacter baumannii	Acinetobacter baumannii
GCA_018863335.1	100	0.410958904	40	217953	Complete	12	1	11	1	1	1	1	1	1	1	1	1	1	1	1	Acinetobacter baumannii	Acinetobacter baumannii
GCA_018863375.1	99.7260274	0.273972603	35	221443	Complete	12	1	11	1	1	1	1	1	1	1	1	1	1	1	1	Acinetobacter baumannii	Acinetobacter baumannii
GCA_018883565.1	100	0	47	266361	Complete	12	1	11	1	1	1	1	1	1	1	1	1	1	1	1	Acinetobacter baumannii	Acinetobacter baumannii
GCA_019076685.1	100	0	3	3778436	Incomplete	1	1	0	0	0	0	0	0	0	0	0	0	0	0	1	Acinetobacter baumannii	Acinetobacter baumannii
GCA_019264785.1	98.87920299	0	1	3780190	Incomplete	11	1	11	1	0	1	1	1	1	1	1	1	1	1	1	Acinetobacter baumannii	Acinetobacter baumannii
GCA_019264845.1	98.19427148	0	1	3780190	Complete	12	1	11	1	1	1	1	1	1	1	1	1	1	1	1	Acinetobacter baumannii	Acinetobacter baumannii
GCA_019316825.1	100	0.273972603	1	3914414	Complete	12	1	12	1	1	1	1	1	1	1	1	1	1	1	1	Acinetobacter baumannii	Acinetobacter baumannii
GCA_019331655.1	99.6347032	0	3	3927723	Complete	12	1	11	1	1	1	1	1	1	1	1	1	1	1	1	Acinetobacter baumannii	Acinetobacter baumannii
GCA_019356075.1	99.90251219	0.628046494	1	4010274	Complete	12	1	11	1	1	1	1	1	1	1	1	1	1	1	1	Acinetobacter baumannii	Acinetobacter baumannii
GCA_019356095.1	99.98125234	0.628046494	1	3941155	Complete	12	1	11	1	1	1	1	1	1	1	1	1	1	1	1	Acinetobacter baumannii	Acinetobacter baumannii
GCA_019356215.1	100	0.410958904	4	3902119	Complete	12	1	12	1	1	1	1	1	1	1	1	1	1	1	1	Acinetobacter baumannii	Acinetobacter baumannii
GCA_019457715.1	100	0	2	4084922	Complete	12	1	11	1	1	1	1	1	1	1	1	1	1	1	1	Acinetobacter baumannii	Acinetobacter baumannii
GCA_019457735.1	100	0	2	3987694	Incomplete	11	1	10	1	1	1	1	1	1	1	1	0	1	1	1	Acinetobacter baumannii	Acinetobacter baumannii
GCA_019458485.1	100	0.273972603	5	4033258	Complete	12	1	11	1	1	1	1	1	1	1	1	1	1	1	1	Acinetobacter baumannii	Acinetobacter baumannii
GCA_019903155.1	100	0	4	3970467	Complete	12	1	11	1	1	1	1	1	1	1	1	1	1	1	1	Acinetobacter baumannii	Acinetobacter baumannii
GCA_019903175.1	100	0.273972603	1	3816508	Complete	12	1	11	1	1	1	1	1	1	1	1	1	1	1	1	Acinetobacter baumannii	Acinetobacter baumannii
GCA_019903195.1	100	0.273972603	1	3810320	Complete	12	1	11	1	1	1	1	1	1	1	1	1	1	1	1	Acinetobacter baumannii	Acinetobacter baumannii
GCA_019903215.1	99.98125234	0.609298838	1	3776716	Complete	12	1	11	1	1	1	1	1	1	1	1	1	1	1	1	Acinetobacter baumannii	Acinetobacter baumannii
GCA_019997865.1	100	0.273972603	2	3854806	Incomplete	2	1	0	0	1	0	0	0	0	0	0	0	0	0	1	Acinetobacter baumannii	Acinetobacter baumannii
GCA_020132105.1	100	0.410958904	2	4007379	Incomplete	4	1	0	0	1	0	0	0	1	0	1	0	0	0	1	Acinetobacter baumannii	Acinetobacter baumannii
GCA_020215695.1	100	0.136986301	11	3932635	Complete	12	1	11	1	1	1	1	1	1	1	1	1	1	1	1	Acinetobacter baumannii	Acinetobacter baumannii
GCA_020255485.1	100	0	47	326256	Complete	12	1	11	1	1	1	1	1	1	1	1	1	1	1	1	Acinetobacter baumannii	Acinetobacter baumannii
GCA_020271605.1	100	0.479452055	3	3893116	Complete	12	1	11	1	1	1	1	1	1	1	1	1	1	1	1	Acinetobacter baumannii	Acinetobacter baumannii
GCA_020463855.3	100	0.547945205	49	189561	Complete	12	1	11	1	1	1	1	1	1	1	1	1	1	1	1	Acinetobacter baumannii	Acinetobacter baumannii
GCA_020463975.3	100	2.328767123	49	190088	Complete	12	1	11	1	1	1	1	1	1	1	1	1	1	1	1	Acinetobacter baumannii	Acinetobacter baumannii
GCA_020518705.3	100	1.917808219	48	204277	Complete	12	1	11	1	1	1	1	1	1	1	1	1	1	1	1	Acinetobacter baumannii	Acinetobacter baumannii
GCA_020519105.3	100	0.410958904	44	191667	Complete	12	1	11	1	1	1	1	1	1	1	1	1	1	1	1	Acinetobacter baumannii	Acinetobacter baumannii
GCA_020520325.1	99.98125234	0.628046494	3	3989953	Complete	12	1	11	1	1	1	1	1	1	1	1	1	1	1	1	Acinetobacter baumannii	Acinetobacter baumannii
GCA_020520345.1	99.98125234	0.628046494	3	3989720	Complete	12	1	11	1	1	1	1	1	1	1	1	1	1	1	1	Acinetobacter baumannii	Acinetobacter baumannii
GCA_020520365.1	99.98125234	0.628046494	3	3989875	Complete	12	1	11	1	1	1	1	1	1	1	1	1	1	1	1	Acinetobacter baumannii	Acinetobacter baumannii
GCA_020520385.1	99.98125234	0.628046494	3	3991008	Complete	12	1	11	1	1	1	1	1	1	1	1	1	1	1	1	Acinetobacter baumannii	Acinetobacter baumannii
GCA_020520405.1	99.98125234	0.628046494	3	3991015	Complete	12	1	11	1	1	1	1	1	1	1	1	1	1	1	1	Acinetobacter baumannii	Acinetobacter baumannii
GCA_020810655.1	100	1.369863014	3	4023505	Complete	12	1	11	1	1	1	1	1	1	1	1	1	1	1	1	Acinetobacter baumannii	Acinetobacter baumannii
GCA_020906565.1	99.85001875	0.609298838	1	3935674	Complete	12	1	11	1	1	1	1	1	1	1	1	1	1	1	1	Acinetobacter baumannii	Acinetobacter baumannii
GCA_020911985.1	99.6347032	0	2	3980901	Complete	12	1	11	1	1	1	1	1	1	1	1	1	1	1	1	Acinetobacter baumannii	Acinetobacter baumannii
GCA_020912005.1	100	0.547945205	6	3929655	Complete	12	1	12	1	1	1	1	1	1	1	1	1	1	1	1	Acinetobacter baumannii	Acinetobacter baumannii
GCA_020982665.1	100	0.739726027	7	3820549	Incomplete	1	1	0	0	0	0	0	0	0	0	0	0	0	0	1	Acinetobacter baumannii	Acinetobacter baumannii
GCA_020982745.1	100	0.67840835	22	3657799	Complete	12	1	12	1	1	1	1	1	1	1	1	1	1	1	1	Acinetobacter baumannii	Acinetobacter baumannii
GCA_020985285.1	100	0.182648402	3	3891862	Incomplete	2	1	0	0	1	0	0	0	0	0	0	0	0	0	1	Acinetobacter baumannii	Acinetobacter baumannii
GCA_021019455.3	99.61	1.31	1	4020125	Complete	12	1	11	1	1	1	1	1	1	1	1	1	1	1	1	Acinetobacter baumannii	Acinetobacter baumannii
GCA_021019495.3	99.61	1.31	1	4058653	Complete	12	1	11	1	1	1	1	1	1	1	1	1	1	1	1	Acinetobacter baumannii	Acinetobacter baumannii
GCA_021105615.4	100	1.278538813	44	291963	Complete	12	1	11	1	1	1	1	1	1	1	1	1	1	1	1	Acinetobacter baumannii	Acinetobacter baumannii
GCA_021105795.4	100	1.232876712	31	256316	Complete	12	1	11	1	1	1	1	1	1	1	1	1	1	1	1	Acinetobacter baumannii	Acinetobacter baumannii
GCA_021106255.3	100	0.684931507	40	474588	Complete	12	1	11	1	1	1	1	1	1	1	1	1	1	1	1	Acinetobacter baumannii	Acinetobacter baumannii
GCA_021173655.1	99.98125234	0.609298838	46	173229	Incomplete	2	1	0	0	1	0	0	0	0	0	0	0	0	0	1	Acinetobacter baumannii	Acinetobacter baumannii
GCA_021173775.1	99.98125234	0.609298838	48	178109	Incomplete	2	1	0	0	1	0	0	0	0	0	0	0	0	0	1	Acinetobacter baumannii	Acinetobacter baumannii
GCA_021175005.1	99.98125234	0.609298838	49	161490	Complete	12	1	11	1	1	1	1	1	1	1	1	1	1	1	1	Acinetobacter baumannii	Acinetobacter baumannii
GCA_021175015.1	99.98125234	0.609298838	43	210730	Complete	12	1	11	1	1	1	1	1	1	1	1	1	1	1	1	Acinetobacter baumannii	Acinetobacter baumannii
GCA_021175045.1	99.98125234	0.609298838	48	164315	Complete	12	1	11	1	1	1	1	1	1	1	1	1	1	1	1	Acinetobacter baumannii	Acinetobacter baumannii
GCA_021175065.1	99.98125234	0.609298838	47	210773	Complete	12	1	11	1	1	1	1	1	1	1	1	1	1	1	1	Acinetobacter baumannii	Acinetobacter baumannii
GCA_021175075.1	99.98125234	0.609298838	36	263184	Complete	12	1	11	1	1	1	1	1	1	1	1	1	1	1	1	Acinetobacter baumannii	Acinetobacter baumannii
GCA_021294925.1	99.98125234	0.628046494	2	4022563	Complete	12	1	11	1	1	1	1	1	1	1	1	1	1	1	1	Acinetobacter baumannii	Acinetobacter baumannii
GCA_021294955.1	99.98125234	0.628046494	2	4016612	Complete	12	1	11	1	1	1	1	1	1	1	1	1	1	1	1	Acinetobacter baumannii	Acinetobacter baumannii
GCA_021386955.1	100	0	49	218178	Complete	12	1	11	1	1	1	1	1	1	1	1	1	1	1	1	Acinetobacter baumannii	Acinetobacter baumannii
GCA_021387855.2	99.98125234	0.609298838	4	3890111	Complete	12	1	11	1	1	1	1	1	1	1	1	1	1	1	1	Acinetobacter baumannii	Acinetobacter baumannii
GCA_021387885.2	99.98125234	0.609298838	2	3898654	Complete	12	1	11	1	1	1	1	1	1	1	1	1	1	1	1	Acinetobacter baumannii	Acinetobacter baumannii
GCA_021398135.1	99.98125234	0.628046494	2	3910435	Incomplete	2	1	0	0	1	0	0	0	0	0	0	0	0	0	1	Acinetobacter baumannii	Acinetobacter baumannii
GCA_021460405.1	100	0.739726027	7	3820548	Incomplete	1	1	0	0	0	0	0	0	0	0	0	0	0	0	1	Acinetobacter baumannii	Acinetobacter baumannii
GCA_021460525.1	100	0.410958904	3	3948704	Incomplete	2	1	0	0	1	0	0	0	0	0	0	0	0	0	1	Acinetobacter baumannii	Acinetobacter baumannii
GCA_021460555.1	100	0.136986301	12	3525656	Complete	12	1	11	1	1	1	1	1	1	1	1	1	1	1	1	Acinetobacter baumannii	Acinetobacter baumannii
GCA_021460825.1	100	0.547945205	4	3878733	Complete	12	1	11	1	1	1	1	1	1	1	1	1	1	1	1	Acinetobacter baumannii	Acinetobacter baumannii
GCA_021484905.1	100	0.273972603	1	4264976	Complete	12	1	11	1	1	1	1	1	1	1	1	1	1	1	1	Acinetobacter baumannii	Acinetobacter baumannii
GCA_021523995.4	100	1.826484018	47	289910	Complete	12	1	11	1	1	1	1	1	1	1	1	1	1	1	1	Acinetobacter baumannii	Acinetobacter baumannii
GCA_021559695.1	99.98125234	0.628046494	2	4061278	Complete	12	1	11	1	1	1	1	1	1	1	1	1	1	1	1	Acinetobacter baumannii	Acinetobacter baumannii
GCA_021609965.1	100	0.273972603	1	4125503	Complete	12	1	11	1	1	1	1	1	1	1	1	1	1	1	1	Acinetobacter baumannii	Acinetobacter baumannii
GCA_021725415.1	99.98125234	0.628046494	2	4055807	Complete	12	1	11	1	1	1	1	1	1	1	1	1	1	1	1	Acinetobacter baumannii	Acinetobacter baumannii
GCA_021726495.1	100	0	21	838947	Complete	12	1	11	1	1	1	1	1	1	1	1	1	1	1	1	Acinetobacter baumannii	Acinetobacter baumannii
GCA_021729465.1	100	0.136986301	2	4021945	Complete	12	1	11	1	1	1	1	1	1	1	1	1	1	1	1	Acinetobacter baumannii	Acinetobacter baumannii
GCA_021730415.1	99.98125234	0.660854893	3	3948028	Complete	12	1	11	1	1	1	1	1	1	1	1	1	1	1	1	Acinetobacter baumannii	Acinetobacter baumannii
GCA_021764725.1	99.55726688	0.707724034	2	3853966	Complete	12	1	11	1	1	1	1	1	1	1	1	1	1	1	1	Acinetobacter baumannii	Acinetobacter baumannii
GCA_021868475.2	99.98125234	0.609298838	47	220530	Complete	12	1	11	1	1	1	1	1	1	1	1	1	1	1	1	Acinetobacter baumannii	Acinetobacter baumannii
GCA_021899715.1	100	0.547945205	4	4161539	Complete	12	1	11	1	1	1	1	1	1	1	1	1	1	1	1	Acinetobacter baumannii	Acinetobacter baumannii
GCA_022107375.2	100	0.136986301	2	3977492	Complete	12	1	11	1	1	1	1	1	1	1	1	1	1	1	1	Acinetobacter baumannii	Acinetobacter baumannii
GCA_022236505.1	100	0.205479452	44	198002	Incomplete	8	1	7	0	1	1	1	0	1	1	1	0	0	1	1	Acinetobacter baumannii	Acinetobacter baumannii
GCA_022237275.1	100	0	49	212316	Incomplete	1	1	0	0	0	0	0	0	0	0	0	0	0	0	1	Acinetobacter baumannii	Acinetobacter baumannii
GCA_022237675.1	100	0	22	255846	Complete	12	1	11	1	1	1	1	1	1	1	1	1	1	1	1	Acinetobacter baumannii	Acinetobacter baumannii
GCA_022342205.1	100	0	16	1975502	Complete	12	1	11	1	1	1	1	1	1	1	1	1	1	1	1	Acinetobacter baumannii	Acinetobacter baumannii
GCA_022369275.1	100	0.342465753	3	3812291	Complete	12	1	11	1	1	1	1	1	1	1	1	1	1	1	1	Acinetobacter baumannii	Acinetobacter baumannii
GCA_022369355.1	100	0.205479452	3	3792708	Complete	12	1	11	1	1	1	1	1	1	1	1	1	1	1	1	Acinetobacter baumannii	Acinetobacter baumannii
GCA_022429585.1	99.98125234	0.628046494	2	3887026	Complete	12	1	11	1	1	1	1	1	1	1	1	1	1	1	1	Acinetobacter baumannii	Acinetobacter baumannii
GCA_022459055.1	99.98125234	0.628046494	1	3918856	Complete	12	1	11	1	1	1	1	1	1	1	1	1	1	1	1	Acinetobacter baumannii	Acinetobacter baumannii
GCA_022459075.1	99.8630137	0.068493151	1	3638126	Incomplete	5	1	3	0	1	0	1	0	1	0	1	0	0	0	1	Acinetobacter baumannii	Acinetobacter baumannii
GCA_022459095.1	100	0.410958904	1	4014141	Incomplete	4	1	0	0	1	0	0	0	1	0	1	0	0	0	1	Acinetobacter baumannii	Acinetobacter baumannii
GCA_022459115.2	100	0	2	4033979	Complete	12	1	11	1	1	1	1	1	1	1	1	1	1	1	1	Acinetobacter baumannii	Acinetobacter baumannii
GCA_022459135.1	99.98125234	0.806149231	1	3897771	Complete	12	1	11	1	1	1	1	1	1	1	1	1	1	1	1	Acinetobacter baumannii	Acinetobacter baumannii
GCA_022459155.1	99.98125234	0.628046494	1	4118848	Complete	12	1	11	1	1	1	1	1	1	1	1	1	1	1	1	Acinetobacter baumannii	Acinetobacter baumannii
GCA_022459175.1	99.98125234	1.068616423	1	3996138	Complete	12	1	11	1	1	1	1	1	1	1	1	1	1	1	1	Acinetobacter baumannii	Acinetobacter baumannii
GCA_022459295.1	99.98125234	0.674915636	1	3974863	Complete	12	1	11	1	1	1	1	1	1	1	1	1	1	1	1	Acinetobacter baumannii	Acinetobacter baumannii
GCA_022459415.1	100	0	1	4106222	Complete	12	1	11	1	1	1	1	1	1	1	1	1	1	1	1	Acinetobacter baumannii	Acinetobacter baumannii
GCA_022459595.1	99.98125234	0.628046494	1	3976873	Complete	12	1	11	1	1	1	1	1	1	1	1	1	1	1	1	Acinetobacter baumannii	Acinetobacter baumannii
GCA_022459755.2	100	0.273972603	2	4015626	Complete	12	1	11	1	1	1	1	1	1	1	1	1	1	1	1	Acinetobacter baumannii	Acinetobacter baumannii
GCA_022459875.1	99.98125234	0.609298838	1	4021915	Complete	12	1	11	1	1	1	1	1	1	1	1	1	1	1	1	Acinetobacter baumannii	Acinetobacter baumannii
GCA_022460015.1	99.19385077	0.609298838	1	3991978	Complete	12	1	11	1	1	1	1	1	1	1	1	1	1	1	1	Acinetobacter baumannii	Acinetobacter baumannii
GCA_022460155.2	100	0.136986301	2	3952921	Complete	12	1	11	1	1	1	1	1	1	1	1	1	1	1	1	Acinetobacter baumannii	Acinetobacter baumannii
GCA_022460295.1	100	0.547945205	1	4058269	Complete	12	1	11	1	1	1	1	1	1	1	1	1	1	1	1	Acinetobacter baumannii	Acinetobacter baumannii
GCA_022460435.2	100	0	2	3952334	Complete	12	1	11	1	1	1	1	1	1	1	1	1	1	1	1	Acinetobacter baumannii	Acinetobacter baumannii
GCA_022460575.1	99.58755156	0.628046494	1	3995974	Incomplete	10	1	9	0	1	1	1	1	1	1	1	1	0	1	1	Acinetobacter baumannii	Acinetobacter baumannii
GCA_022460745.2	100	0	2	3846634	Complete	12	1	11	1	1	1	1	1	1	1	1	1	1	1	1	Acinetobacter baumannii	Acinetobacter baumannii
GCA_022460875.2	100	0	2	3817333	Complete	12	1	11	1	1	1	1	1	1	1	1	1	1	1	1	Acinetobacter baumannii	Acinetobacter baumannii
GCA_022461025.2	99.58755156	0.609298838	2	3834704	Complete	12	1	11	1	1	1	1	1	1	1	1	1	1	1	1	Acinetobacter baumannii	Acinetobacter baumannii
GCA_022466815.1	100	0	1	3996233	Complete	12	1	11	1	1	1	1	1	1	1	1	1	1	1	1	Acinetobacter baumannii	Acinetobacter baumannii
GCA_022466975.1	99.6347032	0	1	3980154	Complete	12	1	11	1	1	1	1	1	1	1	1	1	1	1	1	Acinetobacter baumannii	Acinetobacter baumannii
GCA_022467135.1	100	0.273972603	1	3901878	Complete	12	1	12	1	1	1	1	1	1	1	1	1	1	1	1	Acinetobacter baumannii	Acinetobacter baumannii
GCA_022467255.1	98.40644919	0.628046494	1	3871059	Complete	12	1	11	1	1	1	1	1	1	1	1	1	1	1	1	Acinetobacter baumannii	Acinetobacter baumannii
GCA_022467375.2	100	0	2	3860400	Complete	12	1	12	1	1	1	1	1	1	1	1	1	1	1	1	Acinetobacter baumannii	Acinetobacter baumannii
GCA_022467435.1	100	0	1	3996446	Complete	12	1	11	1	1	1	1	1	1	1	1	1	1	1	1	Acinetobacter baumannii	Acinetobacter baumannii
GCA_022467535.1	100	0	1	3875531	Complete	12	1	11	1	1	1	1	1	1	1	1	1	1	1	1	Acinetobacter baumannii	Acinetobacter baumannii
GCA_022467655.1	100	0	1	3874353	Complete	12	1	12	1	1	1	1	1	1	1	1	1	1	1	1	Acinetobacter baumannii	Acinetobacter baumannii
GCA_022467735.1	99.98125234	0.628046494	1	4008883	Complete	12	1	11	1	1	1	1	1	1	1	1	1	1	1	1	Acinetobacter baumannii	Acinetobacter baumannii
GCA_022467805.1	99.58755156	1.59167604	1	4012438	Complete	12	1	11	1	1	1	1	1	1	1	1	1	1	1	1	Acinetobacter baumannii	Acinetobacter baumannii
GCA_022467905.1	100	0.273972603	1	3930310	Complete	12	1	11	1	1	1	1	1	1	1	1	1	1	1	1	Acinetobacter baumannii	Acinetobacter baumannii
GCA_022467975.1	99.98125234	1.062852785	1	3995387	Complete	12	1	11	1	1	1	1	1	1	1	1	1	1	1	1	Acinetobacter baumannii	Acinetobacter baumannii
GCA_022468075.1	99.98125234	0.963629546	1	3937922	Complete	12	1	11	1	1	1	1	1	1	1	1	1	1	1	1	Acinetobacter baumannii	Acinetobacter baumannii
GCA_022468195.1	99.98125234	0.628046494	1	4068658	Complete	12	1	11	1	1	1	1	1	1	1	1	1	1	1	1	Acinetobacter baumannii	Acinetobacter baumannii
GCA_022468295.1	99.98125234	0.963629546	1	3913930	Complete	12	1	11	1	1	1	1	1	1	1	1	1	1	1	1	Acinetobacter baumannii	Acinetobacter baumannii
GCA_022468355.1	99.98125234	0.75928009	1	3964332	Complete	12	1	11	1	1	1	1	1	1	1	1	1	1	1	1	Acinetobacter baumannii	Acinetobacter baumannii
GCA_022468455.1	99.98125234	1.366235471	1	3921587	Complete	12	1	11	1	1	1	1	1	1	1	1	1	1	1	1	Acinetobacter baumannii	Acinetobacter baumannii
GCA_022468565.1	99.98125234	0.609298838	1	3922329	Complete	12	1	11	1	1	1	1	1	1	1	1	1	1	1	1	Acinetobacter baumannii	Acinetobacter baumannii
GCA_022468645.2	99.98125234	0.609298838	2	3845163	Complete	12	1	11	1	1	1	1	1	1	1	1	1	1	1	1	Acinetobacter baumannii	Acinetobacter baumannii
GCA_022468755.1	99.82377203	0.628046494	1	3905527	Complete	12	1	11	1	1	1	1	1	1	1	1	1	1	1	1	Acinetobacter baumannii	Acinetobacter baumannii
GCA_022468795.1	100	0	1	3963068	Complete	12	1	11	1	1	1	1	1	1	1	1	1	1	1	1	Acinetobacter baumannii	Acinetobacter baumannii
GCA_022468835.2	100	0	2	3846813	Complete	12	1	11	1	1	1	1	1	1	1	1	1	1	1	1	Acinetobacter baumannii	Acinetobacter baumannii
GCA_022468855.2	100	0	2	3845339	Complete	12	1	11	1	1	1	1	1	1	1	1	1	1	1	1	Acinetobacter baumannii	Acinetobacter baumannii
GCA_022468985.2	100	0.410958904	2	3902067	Incomplete	4	1	0	0	1	0	0	0	1	0	1	0	0	0	1	Acinetobacter baumannii	Acinetobacter baumannii
GCA_022469075.1	99.98125234	0.628046494	1	3997993	Complete	12	1	11	1	1	1	1	1	1	1	1	1	1	1	1	Acinetobacter baumannii	Acinetobacter baumannii
GCA_022548575.1	99.58755156	0.647731534	1	4103179	Complete	12	1	11	1	1	1	1	1	1	1	1	1	1	1	1	Acinetobacter baumannii	Acinetobacter baumannii
GCA_022605145.1	99.8630137	0.182648402	1	3907300	Incomplete	2	1	0	0	1	0	0	0	0	0	0	0	0	0	1	Acinetobacter baumannii	Acinetobacter baumannii
GCA_022634395.3	100	2.739726027	49	165163	Complete	12	1	11	1	1	1	1	1	1	1	1	1	1	1	1	Acinetobacter baumannii	Acinetobacter baumannii
GCA_022660815.1	100	1.00456621	2	2523453	Complete	12	1	11	1	1	1	1	1	1	1	1	1	1	1	1	Acinetobacter baumannii	Acinetobacter baumannii
GCA_022660835.1	100	1.00456621	2	2524350	Complete	12	1	11	1	1	1	1	1	1	1	1	1	1	1	1	Acinetobacter baumannii	Acinetobacter baumannii
GCA_022684925.2	100	0.136986301	20	395703	Complete	12	1	11	1	1	1	1	1	1	1	1	1	1	1	1	Acinetobacter baumannii	Acinetobacter baumannii
GCA_022759565.1	99.58755156	0.609298838	5	4036993	Incomplete	9	1	7	1	1	1	0	1	0	1	0	1	1	1	1	Acinetobacter baumannii	Acinetobacter baumannii
GCA_022811905.1	100	0.136986301	2	3876694	Incomplete	2	1	0	0	1	0	0	0	0	0	0	0	0	0	1	Acinetobacter baumannii	Acinetobacter baumannii
GCA_022870045.1	99.6347032	0	1	3980879	Complete	12	1	11	1	1	1	1	1	1	1	1	1	1	1	1	Acinetobacter baumannii	Acinetobacter baumannii
GCA_022916135.2	100	0	2	3921041	Complete	12	1	11	1	1	1	1	1	1	1	1	1	1	1	1	Acinetobacter baumannii	Acinetobacter baumannii
GCA_022916555.2	99.98125234	0.628046494	3	3932146	Complete	12	1	11	1	1	1	1	1	1	1	1	1	1	1	1	Acinetobacter baumannii	Acinetobacter baumannii
GCA_022921035.1	99.98125234	0.628046494	2	3921433	Incomplete	2	1	0	0	1	0	0	0	0	0	0	0	0	0	1	Acinetobacter baumannii	Acinetobacter baumannii
GCA_022933765.1	100	2.504892368	38	258630	Complete	12	1	11	1	1	1	1	1	1	1	1	1	1	1	1	Acinetobacter baumannii	Acinetobacter baumannii
GCA_022937705.1	100	0.273972603	20	496818	Complete	12	1	12	1	1	1	1	1	1	1	1	1	1	1	1	Acinetobacter baumannii	Acinetobacter baumannii
GCA_022937725.1	100	0.342465753	19	484072	Complete	12	1	11	1	1	1	1	1	1	1	1	1	1	1	1	Acinetobacter baumannii	Acinetobacter baumannii
GCA_022966775.1	100	2.100456621	40	295956	Complete	12	1	11	1	1	1	1	1	1	1	1	1	1	1	1	Acinetobacter baumannii	Acinetobacter baumannii
GCA_022967275.1	100	2.191780822	43	200910	Incomplete	2	1	0	0	1	0	0	0	0	0	0	0	0	0	1	Acinetobacter baumannii	Acinetobacter baumannii
GCA_023001365.1	99.58755156	0.628046494	46	162093	Complete	12	1	11	1	1	1	1	1	1	1	1	1	1	1	1	Acinetobacter baumannii	Acinetobacter baumannii
GCA_023002705.1	100	0	48	298975	Incomplete	2	1	0	0	1	0	0	0	0	0	0	0	0	0	1	Acinetobacter baumannii	Acinetobacter baumannii
GCA_023003005.1	100	0.273972603	41	444067	Complete	12	1	12	1	1	1	1	1	1	1	1	1	1	1	1	Acinetobacter baumannii	Acinetobacter baumannii
GCA_023003065.1	100	0.273972603	42	444067	Complete	12	1	12	1	1	1	1	1	1	1	1	1	1	1	1	Acinetobacter baumannii	Acinetobacter baumannii
GCA_023003165.1	100	0.273972603	43	444067	Complete	12	1	12	1	1	1	1	1	1	1	1	1	1	1	1	Acinetobacter baumannii	Acinetobacter baumannii
GCA_023003875.1	100	0.273972603	42	444067	Complete	12	1	12	1	1	1	1	1	1	1	1	1	1	1	1	Acinetobacter baumannii	Acinetobacter baumannii
GCA_023004105.1	100	0.273972603	43	444067	Complete	12	1	12	1	1	1	1	1	1	1	1	1	1	1	1	Acinetobacter baumannii	Acinetobacter baumannii
GCA_023004195.1	100	0.136986301	33	297761	Incomplete	2	1	0	0	1	0	0	0	0	0	0	0	0	0	1	Acinetobacter baumannii	Acinetobacter baumannii
GCA_023004295.1	99.7260274	0.136986301	31	318474	Complete	12	1	12	1	1	1	1	1	1	1	1	1	1	1	1	Acinetobacter baumannii	Acinetobacter baumannii
GCA_023004335.1	100	0.273972603	39	444067	Complete	12	1	12	1	1	1	1	1	1	1	1	1	1	1	1	Acinetobacter baumannii	Acinetobacter baumannii
GCA_023004425.1	100	0.273972603	43	444067	Complete	12	1	12	1	1	1	1	1	1	1	1	1	1	1	1	Acinetobacter baumannii	Acinetobacter baumannii
GCA_023004465.1	100	0.273972603	41	444067	Complete	12	1	12	1	1	1	1	1	1	1	1	1	1	1	1	Acinetobacter baumannii	Acinetobacter baumannii
GCA_023004475.1	100	0.273972603	39	444067	Complete	12	1	12	1	1	1	1	1	1	1	1	1	1	1	1	Acinetobacter baumannii	Acinetobacter baumannii
GCA_023004525.1	100	0.273972603	40	444067	Complete	12	1	12	1	1	1	1	1	1	1	1	1	1	1	1	Acinetobacter baumannii	Acinetobacter baumannii
GCA_023004615.1	100	0.273972603	41	444067	Complete	12	1	12	1	1	1	1	1	1	1	1	1	1	1	1	Acinetobacter baumannii	Acinetobacter baumannii
GCA_023004645.1	100	0.273972603	43	442858	Complete	12	1	12	1	1	1	1	1	1	1	1	1	1	1	1	Acinetobacter baumannii	Acinetobacter baumannii
GCA_023004835.1	100	0.273972603	41	442983	Complete	12	1	12	1	1	1	1	1	1	1	1	1	1	1	1	Acinetobacter baumannii	Acinetobacter baumannii
GCA_023005005.1	100	0.273972603	42	444067	Complete	12	1	12	1	1	1	1	1	1	1	1	1	1	1	1	Acinetobacter baumannii	Acinetobacter baumannii
GCA_023005125.1	100	0.273972603	39	442983	Complete	12	1	12	1	1	1	1	1	1	1	1	1	1	1	1	Acinetobacter baumannii	Acinetobacter baumannii
GCA_023005465.1	100	0.273972603	45	444067	Complete	12	1	12	1	1	1	1	1	1	1	1	1	1	1	1	Acinetobacter baumannii	Acinetobacter baumannii
GCA_023006105.1	100	0	46	263811	Incomplete	2	1	0	0	1	0	0	0	0	0	0	0	0	0	1	Acinetobacter baumannii	Acinetobacter baumannii
GCA_023006265.1	100	0.273972603	40	444207	Complete	12	1	12	1	1	1	1	1	1	1	1	1	1	1	1	Acinetobacter baumannii	Acinetobacter baumannii
GCA_023054035.2	100	0	2	3939250	Complete	12	1	11	1	1	1	1	1	1	1	1	1	1	1	1	Acinetobacter baumannii	Acinetobacter baumannii
GCA_023093135.2	100	0	2	3921098	Complete	12	1	11	1	1	1	1	1	1	1	1	1	1	1	1	Acinetobacter baumannii	Acinetobacter baumannii
GCA_023221535.1	99.98125234	0.609298838	1	3878974	Complete	12	1	11	1	1	1	1	1	1	1	1	1	1	1	1	Acinetobacter baumannii	Acinetobacter baumannii
GCA_023273785.1	98.80014998	0.619939399	3	3830788	Complete	12	1	11	1	1	1	1	1	1	1	1	1	1	1	1	Acinetobacter baumannii	Acinetobacter baumannii
GCA_023360975.1	99.98125234	0.628046494	1	4237035	Complete	12	1	11	1	1	1	1	1	1	1	1	1	1	1	1	Acinetobacter baumannii	Acinetobacter baumannii
GCA_023360995.1	99.98125234	0.628046494	2	4069136	Complete	12	1	11	1	1	1	1	1	1	1	1	1	1	1	1	Acinetobacter baumannii	Acinetobacter baumannii
GCA_023361015.1	99.83297542	0.609298838	2	4025136	Complete	12	1	11	1	1	1	1	1	1	1	1	1	1	1	1	Acinetobacter baumannii	Acinetobacter baumannii
GCA_023361035.1	99.91563555	0.628046494	2	4034872	Complete	12	1	11	1	1	1	1	1	1	1	1	1	1	1	1	Acinetobacter baumannii	Acinetobacter baumannii
GCA_023361055.1	99.98125234	0.609298838	2	4080543	Complete	12	1	11	1	1	1	1	1	1	1	1	1	1	1	1	Acinetobacter baumannii	Acinetobacter baumannii
GCA_023361075.1	99.98125234	0.648767588	2	4099544	Complete	12	1	11	1	1	1	1	1	1	1	1	1	1	1	1	Acinetobacter baumannii	Acinetobacter baumannii
GCA_023361095.1	98.80014998	0.628046494	3	3940345	Complete	12	1	11	1	1	1	1	1	1	1	1	1	1	1	1	Acinetobacter baumannii	Acinetobacter baumannii
GCA_023361115.1	99.98125234	0.628046494	1	4014226	Complete	12	1	11	1	1	1	1	1	1	1	1	1	1	1	1	Acinetobacter baumannii	Acinetobacter baumannii
GCA_023361135.1	99.98125234	0.609298838	2	4023486	Complete	12	1	11	1	1	1	1	1	1	1	1	1	1	1	1	Acinetobacter baumannii	Acinetobacter baumannii
GCA_023361155.1	99.98125234	0.609298838	2	4044073	Complete	12	1	11	1	1	1	1	1	1	1	1	1	1	1	1	Acinetobacter baumannii	Acinetobacter baumannii
GCA_023361175.1	99.98125234	0.609298838	2	4065025	Complete	12	1	11	1	1	1	1	1	1	1	1	1	1	1	1	Acinetobacter baumannii	Acinetobacter baumannii
GCA_023361195.1	99.98125234	0.628046494	2	4084141	Complete	12	1	11	1	1	1	1	1	1	1	1	1	1	1	1	Acinetobacter baumannii	Acinetobacter baumannii
GCA_023361215.1	99.98125234	0.628046494	1	4017911	Complete	12	1	11	1	1	1	1	1	1	1	1	1	1	1	1	Acinetobacter baumannii	Acinetobacter baumannii
GCA_023361235.1	99.98125234	0.628046494	2	4060809	Complete	12	1	11	1	1	1	1	1	1	1	1	1	1	1	1	Acinetobacter baumannii	Acinetobacter baumannii
GCA_023361255.1	99.85001875	0.609298838	3	4058423	Complete	12	1	11	1	1	1	1	1	1	1	1	1	1	1	1	Acinetobacter baumannii	Acinetobacter baumannii
GCA_023361275.1	99.54380702	0.628046494	4	4025902	Complete	12	1	11	1	1	1	1	1	1	1	1	1	1	1	1	Acinetobacter baumannii	Acinetobacter baumannii
GCA_023361815.1	99.98125234	0.628046494	3	3980342	Complete	12	1	11	1	1	1	1	1	1	1	1	1	1	1	1	Acinetobacter baumannii	Acinetobacter baumannii
GCA_023361835.1	99.91563555	0.628046494	3	4039080	Complete	12	1	11	1	1	1	1	1	1	1	1	1	1	1	1	Acinetobacter baumannii	Acinetobacter baumannii
GCA_023361855.1	99.98125234	0.609298838	2	4081885	Complete	12	1	11	1	1	1	1	1	1	1	1	1	1	1	1	Acinetobacter baumannii	Acinetobacter baumannii
GCA_023361875.1	99.98125234	0.609298838	2	4061968	Complete	12	1	11	1	1	1	1	1	1	1	1	1	1	1	1	Acinetobacter baumannii	Acinetobacter baumannii
GCA_023361895.1	99.95096767	0.609298838	3	4028801	Complete	12	1	11	1	1	1	1	1	1	1	1	1	1	1	1	Acinetobacter baumannii	Acinetobacter baumannii
GCA_023361915.1	99.98125234	0.639583514	2	4080083	Complete	12	1	11	1	1	1	1	1	1	1	1	1	1	1	1	Acinetobacter baumannii	Acinetobacter baumannii
GCA_023361935.1	99.93203975	0.628046494	2	4021197	Complete	12	1	11	1	1	1	1	1	1	1	1	1	1	1	1	Acinetobacter baumannii	Acinetobacter baumannii
GCA_023361955.1	99.58755156	0.628046494	3	3958500	Complete	12	1	11	1	1	1	1	1	1	1	1	1	1	1	1	Acinetobacter baumannii	Acinetobacter baumannii
GCA_023361975.1	99.98125234	0.628046494	1	3952283	Complete	12	1	11	1	1	1	1	1	1	1	1	1	1	1	1	Acinetobacter baumannii	Acinetobacter baumannii
GCA_023361995.1	99.98125234	0.628046494	3	4055664	Complete	12	1	11	1	1	1	1	1	1	1	1	1	1	1	1	Acinetobacter baumannii	Acinetobacter baumannii
GCA_023362015.1	99.92500937	0.609298838	2	3951111	Complete	12	1	11	1	1	1	1	1	1	1	1	1	1	1	1	Acinetobacter baumannii	Acinetobacter baumannii
GCA_023362035.1	99.98125234	0.628046494	2	3952043	Incomplete	3	1	0	0	1	0	0	0	0	0	0	0	1	0	1	Acinetobacter baumannii	Acinetobacter baumannii
GCA_023362055.1	98.80014998	0.609298838	3	3953322	Complete	12	1	11	1	1	1	1	1	1	1	1	1	1	1	1	Acinetobacter baumannii	Acinetobacter baumannii
GCA_023362075.1	99.98125234	0.609298838	2	4028024	Complete	12	1	11	1	1	1	1	1	1	1	1	1	1	1	1	Acinetobacter baumannii	Acinetobacter baumannii
GCA_023362115.1	99.85001875	0.628046494	4	3887234	Incomplete	2	1	0	0	1	0	0	0	0	0	0	0	0	0	1	Acinetobacter baumannii	Acinetobacter baumannii
GCA_023362135.1	99.98125234	0.628046494	2	4066669	Complete	12	1	11	1	1	1	1	1	1	1	1	1	1	1	1	Acinetobacter baumannii	Acinetobacter baumannii
GCA_023362155.1	99.98125234	0.628046494	2	4066680	Complete	12	1	11	1	1	1	1	1	1	1	1	1	1	1	1	Acinetobacter baumannii	Acinetobacter baumannii
GCA_023362175.1	99.98125234	0.628046494	2	3991996	Complete	12	1	11	1	1	1	1	1	1	1	1	1	1	1	1	Acinetobacter baumannii	Acinetobacter baumannii
GCA_023362195.1	99.98125234	0.628046494	3	4055260	Complete	12	1	11	1	1	1	1	1	1	1	1	1	1	1	1	Acinetobacter baumannii	Acinetobacter baumannii
GCA_023362215.1	99.98125234	0.628046494	2	3930603	Complete	12	1	11	1	1	1	1	1	1	1	1	1	1	1	1	Acinetobacter baumannii	Acinetobacter baumannii
GCA_023362235.1	99.90743345	0.628046494	2	4053803	Complete	12	1	11	1	1	1	1	1	1	1	1	1	1	1	1	Acinetobacter baumannii	Acinetobacter baumannii
GCA_023362255.1	99.58755156	0.609298838	2	4049238	Complete	12	1	11	1	1	1	1	1	1	1	1	1	1	1	1	Acinetobacter baumannii	Acinetobacter baumannii
GCA_023362275.1	99.98125234	1.169385077	3	4059985	Complete	12	1	11	1	1	1	1	1	1	1	1	1	1	1	1	Acinetobacter baumannii	Acinetobacter baumannii
GCA_023498875.1	100	0	18	462408	Complete	12	1	11	1	1	1	1	1	1	1	1	1	1	1	1	Acinetobacter baumannii	Acinetobacter baumannii
GCA_023498895.1	100	0	18	462463	Complete	12	1	11	1	1	1	1	1	1	1	1	1	1	1	1	Acinetobacter baumannii	Acinetobacter baumannii
GCA_023498905.1	100	0	20	529886	Complete	12	1	11	1	1	1	1	1	1	1	1	1	1	1	1	Acinetobacter baumannii	Acinetobacter baumannii
GCA_023498915.1	100	0	21	860755	Complete	12	1	11	1	1	1	1	1	1	1	1	1	1	1	1	Acinetobacter baumannii	Acinetobacter baumannii
GCA_023498955.1	100	0	22	349123	Complete	12	1	11	1	1	1	1	1	1	1	1	1	1	1	1	Acinetobacter baumannii	Acinetobacter baumannii
GCA_023498975.1	100	0.068493151	35	380698	Complete	12	1	11	1	1	1	1	1	1	1	1	1	1	1	1	Acinetobacter baumannii	Acinetobacter baumannii
GCA_023498995.1	100	0	21	349123	Complete	12	1	11	1	1	1	1	1	1	1	1	1	1	1	1	Acinetobacter baumannii	Acinetobacter baumannii
GCA_023499005.1	100	0.136986301	18	2193520	Complete	12	1	11	1	1	1	1	1	1	1	1	1	1	1	1	Acinetobacter baumannii	Acinetobacter baumannii
GCA_023499035.1	100	0.136986301	14	651408	Complete	12	1	11	1	1	1	1	1	1	1	1	1	1	1	1	Acinetobacter baumannii	Acinetobacter baumannii
GCA_023499055.1	100	0.136986301	14	2001062	Complete	12	1	11	1	1	1	1	1	1	1	1	1	1	1	1	Acinetobacter baumannii	Acinetobacter baumannii
GCA_023499075.1	100	0.136986301	12	2194172	Complete	12	1	11	1	1	1	1	1	1	1	1	1	1	1	1	Acinetobacter baumannii	Acinetobacter baumannii
GCA_023499085.1	100	0.136986301	14	2194190	Complete	12	1	11	1	1	1	1	1	1	1	1	1	1	1	1	Acinetobacter baumannii	Acinetobacter baumannii
GCA_023499095.1	100	0.547945205	30	328007	Complete	12	1	11	1	1	1	1	1	1	1	1	1	1	1	1	Acinetobacter baumannii	Acinetobacter baumannii
GCA_023499105.1	100	0.136986301	13	2193998	Complete	12	1	11	1	1	1	1	1	1	1	1	1	1	1	1	Acinetobacter baumannii	Acinetobacter baumannii
GCA_023499155.1	100	0.547945205	29	349793	Complete	12	1	11	1	1	1	1	1	1	1	1	1	1	1	1	Acinetobacter baumannii	Acinetobacter baumannii
GCA_023517155.1	99.98125234	0.609298838	2	3980750	Complete	12	1	11	1	1	1	1	1	1	1	1	1	1	1	1	Acinetobacter baumannii	Acinetobacter baumannii
GCA_023517175.1	99.98125234	0.619939399	2	3912345	Complete	12	1	11	1	1	1	1	1	1	1	1	1	1	1	1	Acinetobacter baumannii	Acinetobacter baumannii
GCA_023517195.1	99.96550431	0.628046494	2	4202756	Complete	12	1	11	1	1	1	1	1	1	1	1	1	1	1	1	Acinetobacter baumannii	Acinetobacter baumannii
GCA_023517215.1	99.98125234	0.628046494	3	3978561	Complete	12	1	11	1	1	1	1	1	1	1	1	1	1	1	1	Acinetobacter baumannii	Acinetobacter baumannii
GCA_023517235.1	100	0	2	3999531	Complete	12	1	11	1	1	1	1	1	1	1	1	1	1	1	1	Acinetobacter baumannii	Acinetobacter baumannii
GCA_023517255.1	99.98125234	0.628046494	3	3980610	Complete	12	1	11	1	1	1	1	1	1	1	1	1	1	1	1	Acinetobacter baumannii	Acinetobacter baumannii
GCA_023517695.1	99.98125234	0.628046494	3	4078332	Complete	12	1	11	1	1	1	1	1	1	1	1	1	1	1	1	Acinetobacter baumannii	Acinetobacter baumannii
GCA_023517715.1	99.19385077	0.628046494	3	3987206	Complete	12	1	11	1	1	1	1	1	1	1	1	1	1	1	1	Acinetobacter baumannii	Acinetobacter baumannii
GCA_023517735.1	99.58755156	0.628046494	3	3891293	Complete	12	1	11	1	1	1	1	1	1	1	1	1	1	1	1	Acinetobacter baumannii	Acinetobacter baumannii
GCA_023615345.2	100	0	2	4048321	Complete	12	1	11	1	1	1	1	1	1	1	1	1	1	1	1	Acinetobacter baumannii	Acinetobacter baumannii
GCA_023615705.2	99.98125234	0.628046494	3	4032528	Complete	12	1	11	1	1	1	1	1	1	1	1	1	1	1	1	Acinetobacter baumannii	Acinetobacter baumannii
GCA_023615725.4	100	1.506849315	45	449002	Complete	12	1	11	1	1	1	1	1	1	1	1	1	1	1	1	Acinetobacter baumannii	Acinetobacter baumannii
GCA_023615745.2	100	0.273972603	3	3957706	Complete	12	1	11	1	1	1	1	1	1	1	1	1	1	1	1	Acinetobacter baumannii	Acinetobacter baumannii
GCA_023780205.1	100	1.095890411	28	352425	Complete	12	1	11	1	1	1	1	1	1	1	1	1	1	1	1	Acinetobacter baumannii	Acinetobacter baumannii
GCA_023809625.1	100	0.502283105	4	4145318	Complete	12	1	11	1	1	1	1	1	1	1	1	1	1	1	1	Acinetobacter baumannii	Acinetobacter baumannii
GCA_023809705.1	100	0.502283105	6	4048264	Complete	12	1	11	1	1	1	1	1	1	1	1	1	1	1	1	Acinetobacter baumannii	Acinetobacter baumannii
GCA_023981045.1	100	0	1	4205854	Complete	12	1	11	1	1	1	1	1	1	1	1	1	1	1	1	Acinetobacter baumannii	Acinetobacter baumannii
GCA_024106315.2	100	0	3	3917468	Complete	12	1	11	1	1	1	1	1	1	1	1	1	1	1	1	Acinetobacter baumannii	Acinetobacter baumannii
GCA_024108235.4	100	2.876712329	48	227920	Complete	12	1	11	1	1	1	1	1	1	1	1	1	1	1	1	Acinetobacter baumannii	Acinetobacter baumannii
GCA_024126235.1	97.8119994	0.848055758	2	3974765	Complete	12	1	11	1	1	1	1	1	1	1	1	1	1	1	1	Acinetobacter baumannii	Acinetobacter baumannii
GCA_024126275.1	97.26037407	0.456192976	2	3913081	Incomplete	12	1	10	1	1	1	1	1	1	1	1	1	1	1	1	Acinetobacter baumannii	Acinetobacter baumannii
GCA_024134625.1	99.98125234	0.628046494	1	4029089	Complete	12	1	11	1	1	1	1	1	1	1	1	1	1	1	1	Acinetobacter baumannii	Acinetobacter baumannii
GCA_024134645.1	100	0.273972603	1	3901819	Complete	12	1	12	1	1	1	1	1	1	1	1	1	1	1	1	Acinetobacter baumannii	Acinetobacter baumannii
GCA_024134665.1	100	0.273972603	1	3892710	Complete	12	1	12	1	1	1	1	1	1	1	1	1	1	1	1	Acinetobacter baumannii	Acinetobacter baumannii
GCA_024134685.1	99.98125234	0.628046494	1	4056249	Complete	12	1	11	1	1	1	1	1	1	1	1	1	1	1	1	Acinetobacter baumannii	Acinetobacter baumannii
GCA_024138105.1	99.98125234	0.609298838	1	3931555	Incomplete	2	1	0	0	1	0	0	0	0	0	0	0	0	0	1	Acinetobacter baumannii	Acinetobacter baumannii
GCA_024138435.1	100	0	3	3987199	Complete	12	1	11	1	1	1	1	1	1	1	1	1	1	1	1	Acinetobacter baumannii	Acinetobacter baumannii
GCA_024139015.1	100	0.547945205	5	3947573	Complete	12	1	12	1	1	1	1	1	1	1	1	1	1	1	1	Acinetobacter baumannii	Acinetobacter baumannii
GCA_024139035.1	100	0.95890411	2	4205863	Complete	12	1	11	1	1	1	1	1	1	1	1	1	1	1	1	Acinetobacter baumannii	Acinetobacter baumannii
GCA_024139055.1	100	0	3	3910207	Complete	12	1	11	1	1	1	1	1	1	1	1	1	1	1	1	Acinetobacter baumannii	Acinetobacter baumannii
GCA_024139075.1	100	0	4	3970830	Complete	12	1	11	1	1	1	1	1	1	1	1	1	1	1	1	Acinetobacter baumannii	Acinetobacter baumannii
GCA_024139095.1	100	0	2	4132446	Complete	12	1	11	1	1	1	1	1	1	1	1	1	1	1	1	Acinetobacter baumannii	Acinetobacter baumannii
GCA_024151465.1	100	0	31	500781	Complete	12	1	11	1	1	1	1	1	1	1	1	1	1	1	1	Acinetobacter baumannii	Acinetobacter baumannii
GCA_024172225.1	99.98125234	0.609298838	3	3990428	Incomplete	2	1	0	0	1	0	0	0	0	0	0	0	0	0	1	Acinetobacter baumannii	Acinetobacter baumannii
GCA_024205265.1	100	0	1	3858469	Incomplete	2	1	0	0	1	0	0	0	0	0	0	0	0	0	1	Acinetobacter baumannii	Acinetobacter baumannii
GCA_024205285.1	100	0	6	3862196	Incomplete	2	1	0	0	1	0	0	0	0	0	0	0	0	0	1	Acinetobacter baumannii	Acinetobacter baumannii
GCA_024271825.1	100	0	3	3851439	Complete	12	1	11	1	1	1	1	1	1	1	1	1	1	1	1	Acinetobacter baumannii	Acinetobacter baumannii
GCA_024357825.1	100	0	2	3830866	Complete	12	1	11	1	1	1	1	1	1	1	1	1	1	1	1	Acinetobacter baumannii	Acinetobacter baumannii
GCA_024378315.4	100	0.609915199	4	3832608	Complete	12	1	11	1	1	1	1	1	1	1	1	1	1	1	1	Acinetobacter baumannii	Acinetobacter baumannii
GCA_024426665.1	100	0	2	4056235	Complete	12	1	11	1	1	1	1	1	1	1	1	1	1	1	1	Acinetobacter baumannii	Acinetobacter baumannii
GCA_024480305.1	100	1.506849315	46	302232	Complete	12	1	11	1	1	1	1	1	1	1	1	1	1	1	1	Acinetobacter baumannii	Acinetobacter baumannii
GCA_024481525.1	100	0.547945205	42	412688	Complete	12	1	11	1	1	1	1	1	1	1	1	1	1	1	1	Acinetobacter baumannii	Acinetobacter baumannii
GCA_024519105.1	100	0.410958904	41	471018	Complete	12	1	12	1	1	1	1	1	1	1	1	1	1	1	1	Acinetobacter baumannii	Acinetobacter baumannii
GCA_024537415.3	100	1.232876712	45	269044	Complete	12	1	11	1	1	1	1	1	1	1	1	1	1	1	1	Acinetobacter baumannii	Acinetobacter baumannii
GCA_024580275.2	99.61	2.48	5	2388774	Complete	12	1	11	1	1	1	1	1	1	1	1	1	1	1	1	Acinetobacter baumannii	Acinetobacter baumannii
GCA_024589115.1	100	0.479452055	49	229105	Complete	12	1	11	1	1	1	1	1	1	1	1	1	1	1	1	Acinetobacter baumannii	Acinetobacter baumannii
GCA_024589795.1	100	0	29	388052	Incomplete	2	1	0	0	1	0	0	0	0	0	0	0	0	0	1	Acinetobacter baumannii	Acinetobacter baumannii
GCA_024649375.1	99.98125234	0.658511436	38	220435	Complete	12	1	11	1	1	1	1	1	1	1	1	1	1	1	1	Acinetobacter baumannii	Acinetobacter baumannii
GCA_024730805.1	99.98125234	0.628046494	2	3973623	Incomplete	2	1	0	0	1	0	0	0	0	0	0	0	0	0	1	Acinetobacter baumannii	Acinetobacter baumannii
GCA_024732425.1	100	0	2	4076210	Complete	12	1	11	1	1	1	1	1	1	1	1	1	1	1	1	Acinetobacter baumannii	Acinetobacter baumannii
GCA_024749385.1	100	0	5	4012228	Complete	12	1	11	1	1	1	1	1	1	1	1	1	1	1	1	Acinetobacter baumannii	Acinetobacter baumannii
GCA_024749405.1	100	0.273972603	3	3864566	Incomplete	2	1	0	0	1	0	0	0	0	0	0	0	0	0	1	Acinetobacter baumannii	Acinetobacter baumannii
GCA_024749425.1	100	0.039138943	3	3772535	Incomplete	2	1	0	0	1	0	0	0	0	0	0	0	0	0	1	Acinetobacter baumannii	Acinetobacter baumannii
GCA_024749445.1	100	0.136986301	2	3942126	Complete	12	1	11	1	1	1	1	1	1	1	1	1	1	1	1	Acinetobacter baumannii	Acinetobacter baumannii
GCA_024749465.1	100	0.410958904	3	3847724	Complete	12	1	11	1	1	1	1	1	1	1	1	1	1	1	1	Acinetobacter baumannii	Acinetobacter baumannii
GCA_024749485.1	100	0	4	4058693	Complete	12	1	11	1	1	1	1	1	1	1	1	1	1	1	1	Acinetobacter baumannii	Acinetobacter baumannii
GCA_024749505.1	100	0	4	3759599	Incomplete	2	1	0	0	1	0	0	0	0	0	0	0	0	0	1	Acinetobacter baumannii	Acinetobacter baumannii
GCA_024749525.1	100	0.136986301	5	3860314	Complete	12	1	11	1	1	1	1	1	1	1	1	1	1	1	1	Acinetobacter baumannii	Acinetobacter baumannii
GCA_024749545.1	99.98125234	0.628046494	4	3980536	Complete	12	1	11	1	1	1	1	1	1	1	1	1	1	1	1	Acinetobacter baumannii	Acinetobacter baumannii
GCA_024749565.1	99.98125234	0.628046494	5	4127350	Complete	12	1	11	1	1	1	1	1	1	1	1	1	1	1	1	Acinetobacter baumannii	Acinetobacter baumannii
GCA_024749585.1	100	0	3	3787648	Complete	12	1	11	1	1	1	1	1	1	1	1	1	1	1	1	Acinetobacter baumannii	Acinetobacter baumannii
GCA_024749605.1	100	0	4	3964603	Complete	12	1	11	1	1	1	1	1	1	1	1	1	1	1	1	Acinetobacter baumannii	Acinetobacter baumannii
GCA_024749625.1	100	0.039138943	5	4039002	Incomplete	9	1	8	1	1	1	0	1	0	1	0	1	1	1	1	Acinetobacter baumannii	Acinetobacter baumannii
GCA_024749645.1	100	0.273972603	4	3810521	Incomplete	1	1	0	0	0	0	0	0	0	0	0	0	0	0	1	Acinetobacter baumannii	Acinetobacter baumannii
GCA_024749665.1	100	0	4	4131051	Complete	12	1	11	1	1	1	1	1	1	1	1	1	1	1	1	Acinetobacter baumannii	Acinetobacter baumannii
GCA_024749685.1	99.98125234	0.628046494	3	3923642	Incomplete	2	1	0	0	1	0	0	0	0	0	0	0	0	0	1	Acinetobacter baumannii	Acinetobacter baumannii
GCA_024749705.1	100	0	5	4077838	Complete	12	1	11	1	1	1	1	1	1	1	1	1	1	1	1	Acinetobacter baumannii	Acinetobacter baumannii
GCA_024749725.1	100	0	4	4092978	Complete	12	1	11	1	1	1	1	1	1	1	1	1	1	1	1	Acinetobacter baumannii	Acinetobacter baumannii
GCA_024749745.1	100	0	3	4090260	Complete	12	1	11	1	1	1	1	1	1	1	1	1	1	1	1	Acinetobacter baumannii	Acinetobacter baumannii
GCA_024749765.1	100	0	3	4090243	Complete	12	1	11	1	1	1	1	1	1	1	1	1	1	1	1	Acinetobacter baumannii	Acinetobacter baumannii
GCA_024749785.1	100	0.273972603	3	4154856	Complete	12	1	11	1	1	1	1	1	1	1	1	1	1	1	1	Acinetobacter baumannii	Acinetobacter baumannii
GCA_024800505.1	99.98125234	0.628046494	3	3921320	Incomplete	2	1	0	0	1	0	0	0	0	0	0	0	0	0	1	Acinetobacter baumannii	Acinetobacter baumannii
GCA_024855645.4	100	2.876712329	22	474601	Complete	12	1	11	1	1	1	1	1	1	1	1	1	1	1	1	Acinetobacter baumannii	Acinetobacter baumannii
GCA_024922185.2	100	0.273972603	2	3957770	Complete	12	1	11	1	1	1	1	1	1	1	1	1	1	1	1	Acinetobacter baumannii	Acinetobacter baumannii
GCA_024963625.4	100	0	7	3909039	Complete	12	1	11	1	1	1	1	1	1	1	1	1	1	1	1	Acinetobacter baumannii	Acinetobacter baumannii
GCA_024963705.4	99.98125234	0.628046494	3	3916865	Incomplete	4	1	0	0	1	0	0	0	1	0	1	0	0	0	1	Acinetobacter baumannii	Acinetobacter baumannii
GCA_025167595.1	100	0.136986301	47	190907	Complete	12	1	11	1	1	1	1	1	1	1	1	1	1	1	1	Acinetobacter baumannii	Acinetobacter baumannii
GCA_025258705.1	100	0.130463144	5	4089165	Complete	12	1	11	1	1	1	1	1	1	1	1	1	1	1	1	Acinetobacter baumannii	Acinetobacter baumannii
GCA_025258745.1	100	0.130463144	3	4091603	Complete	12	1	11	1	1	1	1	1	1	1	1	1	1	1	1	Acinetobacter baumannii	Acinetobacter baumannii
GCA_025258765.1	100	0.130463144	3	4091451	Complete	12	1	11	1	1	1	1	1	1	1	1	1	1	1	1	Acinetobacter baumannii	Acinetobacter baumannii
GCA_025258785.1	100	0.130463144	3	4095798	Complete	12	1	11	1	1	1	1	1	1	1	1	1	1	1	1	Acinetobacter baumannii	Acinetobacter baumannii
GCA_025258805.1	99.8630137	0.130463144	3	4091503	Complete	12	1	11	1	1	1	1	1	1	1	1	1	1	1	1	Acinetobacter baumannii	Acinetobacter baumannii
GCA_025258845.1	100	0.130463144	3	4092451	Complete	12	1	11	1	1	1	1	1	1	1	1	1	1	1	1	Acinetobacter baumannii	Acinetobacter baumannii
GCA_025369955.1	100	0.130463144	3	4092895	Complete	12	1	11	1	1	1	1	1	1	1	1	1	1	1	1	Acinetobacter baumannii	Acinetobacter baumannii
GCA_025375475.2	100	0.136986301	18	475373	Complete	12	1	11	1	1	1	1	1	1	1	1	1	1	1	1	Acinetobacter baumannii	Acinetobacter baumannii
GCA_025402915.1	99.98125234	0.609298838	2	3937114	Complete	12	1	11	1	1	1	1	1	1	1	1	1	1	1	1	Acinetobacter baumannii	Acinetobacter baumannii
GCA_025402975.1	99.98125234	0.628046494	3	3936716	Complete	12	1	11	1	1	1	1	1	1	1	1	1	1	1	1	Acinetobacter baumannii	Acinetobacter baumannii
GCA_025405435.1	100	0	33	234222	Complete	12	1	11	1	1	1	1	1	1	1	1	1	1	1	1	Acinetobacter baumannii	Acinetobacter baumannii
GCA_025405455.1	100	0	35	247276	Complete	12	1	11	1	1	1	1	1	1	1	1	1	1	1	1	Acinetobacter baumannii	Acinetobacter baumannii
GCA_025405475.1	100	0.273972603	33	246561	Complete	12	1	11	1	1	1	1	1	1	1	1	1	1	1	1	Acinetobacter baumannii	Acinetobacter baumannii
GCA_025405515.1	100	0	39	247276	Complete	12	1	11	1	1	1	1	1	1	1	1	1	1	1	1	Acinetobacter baumannii	Acinetobacter baumannii
GCA_025405545.1	100	0	33	271654	Complete	12	1	11	1	1	1	1	1	1	1	1	1	1	1	1	Acinetobacter baumannii	Acinetobacter baumannii
GCA_025405575.1	100	0.136986301	24	333148	Complete	12	1	11	1	1	1	1	1	1	1	1	1	1	1	1	Acinetobacter baumannii	Acinetobacter baumannii
GCA_025405655.1	100	0.136986301	26	270959	Complete	12	1	11	1	1	1	1	1	1	1	1	1	1	1	1	Acinetobacter baumannii	Acinetobacter baumannii
GCA_025405715.1	100	0.136986301	34	217577	Complete	12	1	11	1	1	1	1	1	1	1	1	1	1	1	1	Acinetobacter baumannii	Acinetobacter baumannii
GCA_025405795.1	100	0.136986301	26	333148	Complete	12	1	11	1	1	1	1	1	1	1	1	1	1	1	1	Acinetobacter baumannii	Acinetobacter baumannii
GCA_025405835.1	100	0.547945205	25	336871	Complete	12	1	11	1	1	1	1	1	1	1	1	1	1	1	1	Acinetobacter baumannii	Acinetobacter baumannii
GCA_025405855.1	100	0.136986301	32	257884	Complete	12	1	11	1	1	1	1	1	1	1	1	1	1	1	1	Acinetobacter baumannii	Acinetobacter baumannii
GCA_025405875.1	100	0.273972603	31	471437	Complete	12	1	11	1	1	1	1	1	1	1	1	1	1	1	1	Acinetobacter baumannii	Acinetobacter baumannii
GCA_025405935.1	100	0.136986301	29	257884	Complete	12	1	11	1	1	1	1	1	1	1	1	1	1	1	1	Acinetobacter baumannii	Acinetobacter baumannii
GCA_025405955.1	100	0.136986301	25	270959	Complete	12	1	11	1	1	1	1	1	1	1	1	1	1	1	1	Acinetobacter baumannii	Acinetobacter baumannii
GCA_025405995.1	100	0.547945205	32	254145	Complete	12	1	11	1	1	1	1	1	1	1	1	1	1	1	1	Acinetobacter baumannii	Acinetobacter baumannii
GCA_025406055.1	100	0.136986301	31	257884	Complete	12	1	11	1	1	1	1	1	1	1	1	1	1	1	1	Acinetobacter baumannii	Acinetobacter baumannii
GCA_025406115.1	100	0.95890411	34	257069	Complete	12	1	11	1	1	1	1	1	1	1	1	1	1	1	1	Acinetobacter baumannii	Acinetobacter baumannii
GCA_025406155.1	100	0.136986301	44	175344	Complete	12	1	11	1	1	1	1	1	1	1	1	1	1	1	1	Acinetobacter baumannii	Acinetobacter baumannii
GCA_025406175.1	100	0.273972603	30	340178	Complete	12	1	11	1	1	1	1	1	1	1	1	1	1	1	1	Acinetobacter baumannii	Acinetobacter baumannii
GCA_025406295.1	100	0.136986301	24	333133	Complete	12	1	11	1	1	1	1	1	1	1	1	1	1	1	1	Acinetobacter baumannii	Acinetobacter baumannii
GCA_025406315.1	100	0.136986301	25	333133	Complete	12	1	11	1	1	1	1	1	1	1	1	1	1	1	1	Acinetobacter baumannii	Acinetobacter baumannii
GCA_025406325.1	100	0.136986301	25	333133	Complete	12	1	11	1	1	1	1	1	1	1	1	1	1	1	1	Acinetobacter baumannii	Acinetobacter baumannii
GCA_025406355.1	99.543379	0	41	334227	Complete	12	1	11	1	1	1	1	1	1	1	1	1	1	1	1	Acinetobacter baumannii	Acinetobacter baumannii
GCA_025406375.1	100	0.136986301	26	307288	Complete	12	1	11	1	1	1	1	1	1	1	1	1	1	1	1	Acinetobacter baumannii	Acinetobacter baumannii
GCA_025406385.1	100	0.136986301	28	332936	Complete	12	1	11	1	1	1	1	1	1	1	1	1	1	1	1	Acinetobacter baumannii	Acinetobacter baumannii
GCA_025406415.1	100	0.136986301	26	333148	Complete	12	1	11	1	1	1	1	1	1	1	1	1	1	1	1	Acinetobacter baumannii	Acinetobacter baumannii
GCA_025406455.1	100	0.136986301	28	333148	Complete	12	1	11	1	1	1	1	1	1	1	1	1	1	1	1	Acinetobacter baumannii	Acinetobacter baumannii
GCA_025406535.1	100	0	30	343448	Complete	12	1	11	1	1	1	1	1	1	1	1	1	1	1	1	Acinetobacter baumannii	Acinetobacter baumannii
GCA_025406555.1	100	0	42	194893	Complete	12	1	12	1	1	1	1	1	1	1	1	1	1	1	1	Acinetobacter baumannii	Acinetobacter baumannii
GCA_025406615.1	100	0.136986301	39	270642	Complete	12	1	11	1	1	1	1	1	1	1	1	1	1	1	1	Acinetobacter baumannii	Acinetobacter baumannii
GCA_025406655.1	100	0.136986301	27	333133	Complete	12	1	11	1	1	1	1	1	1	1	1	1	1	1	1	Acinetobacter baumannii	Acinetobacter baumannii
GCA_025406675.1	100	0.136986301	30	257884	Complete	12	1	11	1	1	1	1	1	1	1	1	1	1	1	1	Acinetobacter baumannii	Acinetobacter baumannii
GCA_025406715.1	100	0.136986301	36	297447	Complete	12	1	11	1	1	1	1	1	1	1	1	1	1	1	1	Acinetobacter baumannii	Acinetobacter baumannii
GCA_025406735.1	100	0	23	358768	Complete	12	1	12	1	1	1	1	1	1	1	1	1	1	1	1	Acinetobacter baumannii	Acinetobacter baumannii
GCA_025406745.1	100	0.273972603	31	253388	Complete	12	1	11	1	1	1	1	1	1	1	1	1	1	1	1	Acinetobacter baumannii	Acinetobacter baumannii
GCA_025406835.1	100	0	22	461484	Complete	12	1	11	1	1	1	1	1	1	1	1	1	1	1	1	Acinetobacter baumannii	Acinetobacter baumannii
GCA_025406875.1	100	0	31	254117	Complete	12	1	11	1	1	1	1	1	1	1	1	1	1	1	1	Acinetobacter baumannii	Acinetobacter baumannii
GCA_025406895.1	100	0.136986301	26	257884	Complete	12	1	11	1	1	1	1	1	1	1	1	1	1	1	1	Acinetobacter baumannii	Acinetobacter baumannii
GCA_025406995.1	100	0.136986301	32	257884	Complete	12	1	11	1	1	1	1	1	1	1	1	1	1	1	1	Acinetobacter baumannii	Acinetobacter baumannii
GCA_025407035.1	100	0.136986301	27	333148	Complete	12	1	11	1	1	1	1	1	1	1	1	1	1	1	1	Acinetobacter baumannii	Acinetobacter baumannii
GCA_025407045.1	100	0.136986301	34	218585	Complete	12	1	11	1	1	1	1	1	1	1	1	1	1	1	1	Acinetobacter baumannii	Acinetobacter baumannii
GCA_025407055.1	100	0.136986301	46	155471	Complete	12	1	11	1	1	1	1	1	1	1	1	1	1	1	1	Acinetobacter baumannii	Acinetobacter baumannii
GCA_025407095.1	100	0	46	212562	Complete	12	1	11	1	1	1	1	1	1	1	1	1	1	1	1	Acinetobacter baumannii	Acinetobacter baumannii
GCA_025407125.1	100	0	31	298241	Complete	12	1	11	1	1	1	1	1	1	1	1	1	1	1	1	Acinetobacter baumannii	Acinetobacter baumannii
GCA_025407215.1	100	0.136986301	24	333133	Complete	12	1	11	1	1	1	1	1	1	1	1	1	1	1	1	Acinetobacter baumannii	Acinetobacter baumannii
GCA_025407235.1	100	0.136986301	33	297446	Complete	12	1	11	1	1	1	1	1	1	1	1	1	1	1	1	Acinetobacter baumannii	Acinetobacter baumannii
GCA_025407275.1	100	0.136986301	34	283041	Complete	12	1	11	1	1	1	1	1	1	1	1	1	1	1	1	Acinetobacter baumannii	Acinetobacter baumannii
GCA_025407295.1	100	0.136986301	41	166586	Complete	12	1	11	1	1	1	1	1	1	1	1	1	1	1	1	Acinetobacter baumannii	Acinetobacter baumannii
GCA_025407335.1	100	0.136986301	24	270642	Complete	12	1	11	1	1	1	1	1	1	1	1	1	1	1	1	Acinetobacter baumannii	Acinetobacter baumannii
GCA_025407375.1	100	0.136986301	26	257884	Complete	12	1	11	1	1	1	1	1	1	1	1	1	1	1	1	Acinetobacter baumannii	Acinetobacter baumannii
GCA_025407435.1	100	0.136986301	28	270959	Complete	12	1	11	1	1	1	1	1	1	1	1	1	1	1	1	Acinetobacter baumannii	Acinetobacter baumannii
GCA_025407455.1	100	0.136986301	28	270642	Complete	12	1	11	1	1	1	1	1	1	1	1	1	1	1	1	Acinetobacter baumannii	Acinetobacter baumannii
GCA_025407465.1	100	0.136986301	34	217894	Complete	12	1	11	1	1	1	1	1	1	1	1	1	1	1	1	Acinetobacter baumannii	Acinetobacter baumannii
GCA_025407475.1	100	0.136986301	23	270642	Complete	12	1	11	1	1	1	1	1	1	1	1	1	1	1	1	Acinetobacter baumannii	Acinetobacter baumannii
GCA_025407515.1	100	0.136986301	25	333148	Complete	12	1	11	1	1	1	1	1	1	1	1	1	1	1	1	Acinetobacter baumannii	Acinetobacter baumannii
GCA_025407565.1	100	0.365296804	22	347029	Complete	12	1	11	1	1	1	1	1	1	1	1	1	1	1	1	Acinetobacter baumannii	Acinetobacter baumannii
GCA_025449155.1	99.98125234	0.628046494	2	3952388	Complete	12	1	11	1	1	1	1	1	1	1	1	1	1	1	1	Acinetobacter baumannii	Acinetobacter baumannii
GCA_025449175.1	99.98125234	0.628046494	3	3907867	Complete	12	1	11	1	1	1	1	1	1	1	1	1	1	1	1	Acinetobacter baumannii	Acinetobacter baumannii
GCA_025449195.1	99.98125234	0.628046494	2	3951179	Complete	12	1	11	1	1	1	1	1	1	1	1	1	1	1	1	Acinetobacter baumannii	Acinetobacter baumannii
GCA_025456905.1	100	0	36	445629	Complete	12	1	11	1	1	1	1	1	1	1	1	1	1	1	1	Acinetobacter baumannii	Acinetobacter baumannii
GCA_025515635.1	100	0.410958904	22	324095	Complete	12	1	11	1	1	1	1	1	1	1	1	1	1	1	1	Acinetobacter baumannii	Acinetobacter baumannii
GCA_025677625.1	100	0	4	3963030	Complete	12	1	11	1	1	1	1	1	1	1	1	1	1	1	1	Acinetobacter baumannii	Acinetobacter baumannii
GCA_025717695.1	100	1.095890411	49	257988	Complete	12	1	11	1	1	1	1	1	1	1	1	1	1	1	1	Acinetobacter baumannii	Acinetobacter baumannii
GCA_025722955.1	100	0	4	4000035	Complete	12	1	11	1	1	1	1	1	1	1	1	1	1	1	1	Acinetobacter baumannii	Acinetobacter baumannii
GCA_025732095.1	99.90251219	0.628046494	2	3976499	Complete	12	1	11	1	1	1	1	1	1	1	1	1	1	1	1	Acinetobacter baumannii	Acinetobacter baumannii
GCA_025732115.1	98.46269216	0.628046494	2	3891384	Complete	12	1	11	1	1	1	1	1	1	1	1	1	1	1	1	Acinetobacter baumannii	Acinetobacter baumannii
GCA_025776595.3	100	1.095890411	42	191414	Complete	12	1	11	1	1	1	1	1	1	1	1	1	1	1	1	Acinetobacter baumannii	Acinetobacter baumannii
GCA_025776755.3	100	1.369863014	39	216061	Complete	12	1	11	1	1	1	1	1	1	1	1	1	1	1	1	Acinetobacter baumannii	Acinetobacter baumannii
GCA_025777775.3	100	2.054794521	38	222049	Complete	12	1	11	1	1	1	1	1	1	1	1	1	1	1	1	Acinetobacter baumannii	Acinetobacter baumannii
GCA_025806855.3	100	2.465753425	41	222048	Complete	12	1	11	1	1	1	1	1	1	1	1	1	1	1	1	Acinetobacter baumannii	Acinetobacter baumannii
GCA_025853895.1	100	0.136986301	2	3955717	Complete	12	1	11	1	1	1	1	1	1	1	1	1	1	1	1	Acinetobacter baumannii	Acinetobacter baumannii
GCA_025853915.1	100	0.136986301	2	3961836	Complete	12	1	11	1	1	1	1	1	1	1	1	1	1	1	1	Acinetobacter baumannii	Acinetobacter baumannii
GCA_025853935.1	100	0.136986301	2	3961871	Complete	12	1	11	1	1	1	1	1	1	1	1	1	1	1	1	Acinetobacter baumannii	Acinetobacter baumannii
GCA_025853955.1	100	0.136986301	2	3961448	Complete	12	1	11	1	1	1	1	1	1	1	1	1	1	1	1	Acinetobacter baumannii	Acinetobacter baumannii
GCA_025853975.1	100	0.136986301	2	3966206	Complete	12	1	11	1	1	1	1	1	1	1	1	1	1	1	1	Acinetobacter baumannii	Acinetobacter baumannii
GCA_025853995.1	99.98125234	0.609298838	3	4057314	Complete	12	1	11	1	1	1	1	1	1	1	1	1	1	1	1	Acinetobacter baumannii	Acinetobacter baumannii
GCA_025854015.1	99.98125234	0.609298838	3	4062852	Complete	12	1	11	1	1	1	1	1	1	1	1	1	1	1	1	Acinetobacter baumannii	Acinetobacter baumannii
GCA_025854035.1	100	0	2	3870190	Incomplete	2	1	0	0	1	0	0	0	0	0	0	0	0	0	1	Acinetobacter baumannii	Acinetobacter baumannii
GCA_025854055.1	100	0.136986301	2	3955973	Complete	12	1	11	1	1	1	1	1	1	1	1	1	1	1	1	Acinetobacter baumannii	Acinetobacter baumannii
GCA_025854075.1	100	0.136986301	2	3959544	Complete	12	1	11	1	1	1	1	1	1	1	1	1	1	1	1	Acinetobacter baumannii	Acinetobacter baumannii
GCA_025854095.1	100	0	2	3871741	Incomplete	2	1	0	0	1	0	0	0	0	0	0	0	0	0	1	Acinetobacter baumannii	Acinetobacter baumannii
GCA_025854115.1	100	0.136986301	2	3966293	Complete	12	1	11	1	1	1	1	1	1	1	1	1	1	1	1	Acinetobacter baumannii	Acinetobacter baumannii
GCA_025854135.1	100	0.228310502	2	3976868	Complete	12	1	11	1	1	1	1	1	1	1	1	1	1	1	1	Acinetobacter baumannii	Acinetobacter baumannii
GCA_025854155.1	99.98125234	0.609298838	3	4064267	Complete	12	1	11	1	1	1	1	1	1	1	1	1	1	1	1	Acinetobacter baumannii	Acinetobacter baumannii
GCA_025854175.1	100	0.136986301	2	3965152	Complete	12	1	11	1	1	1	1	1	1	1	1	1	1	1	1	Acinetobacter baumannii	Acinetobacter baumannii
GCA_025854195.1	100	0.136986301	2	3965229	Complete	12	1	11	1	1	1	1	1	1	1	1	1	1	1	1	Acinetobacter baumannii	Acinetobacter baumannii
GCA_025854215.1	100	0.136986301	2	3964660	Complete	12	1	11	1	1	1	1	1	1	1	1	1	1	1	1	Acinetobacter baumannii	Acinetobacter baumannii
GCA_025854235.1	100	0.136986301	2	3901216	Incomplete	7	1	5	1	1	1	0	1	0	0	0	1	1	0	1	Acinetobacter baumannii	Acinetobacter baumannii
GCA_025854255.1	100	0	2	3871639	Incomplete	2	1	0	0	1	0	0	0	0	0	0	0	0	0	1	Acinetobacter baumannii	Acinetobacter baumannii
GCA_025854315.1	99.98125234	0.628046494	1	3917600	Complete	12	1	11	1	1	1	1	1	1	1	1	1	1	1	1	Acinetobacter baumannii	Acinetobacter baumannii
GCA_025897515.1	100	1.780821918	24	383596	Complete	12	1	11	1	1	1	1	1	1	1	1	1	1	1	1	Acinetobacter baumannii	Acinetobacter baumannii
GCA_025916215.1	99.98125234	1.021747282	2	4105371	Complete	12	1	11	1	1	1	1	1	1	1	1	1	1	1	1	Acinetobacter baumannii	Acinetobacter baumannii
GCA_025995075.1	99.6347032	0	1	3891816	Complete	12	1	11	1	1	1	1	1	1	1	1	1	1	1	1	Acinetobacter baumannii	Acinetobacter baumannii
GCA_026062515.1	100	0.136986301	7	3983259	Complete	12	1	11	1	1	1	1	1	1	1	1	1	1	1	1	Acinetobacter baumannii	Acinetobacter baumannii
GCA_026069105.4	100	1.917808219	15	2322961	Complete	12	1	11	1	1	1	1	1	1	1	1	1	1	1	1	Acinetobacter baumannii	Acinetobacter baumannii
GCA_026167785.1	100	0.273972603	2	3902031	Complete	12	1	12	1	1	1	1	1	1	1	1	1	1	1	1	Acinetobacter baumannii	Acinetobacter baumannii
GCA_026167805.1	100	0.273972603	2	3902037	Complete	12	1	12	1	1	1	1	1	1	1	1	1	1	1	1	Acinetobacter baumannii	Acinetobacter baumannii
GCA_026189845.2	100	0.068493151	26	3682829	Incomplete	1	1	0	0	0	0	0	0	0	0	0	0	0	0	1	Acinetobacter baumannii	Acinetobacter baumannii
GCA_026273385.1	100	0	40	364907	Complete	12	1	11	1	1	1	1	1	1	1	1	1	1	1	1	Acinetobacter baumannii	Acinetobacter baumannii
GCA_026273705.1	100	0.136986301	20	369526	Complete	12	1	12	1	1	1	1	1	1	1	1	1	1	1	1	Acinetobacter baumannii	Acinetobacter baumannii
GCA_026324475.1	100	1.643835616	36	235769	Complete	12	1	11	1	1	1	1	1	1	1	1	1	1	1	1	Acinetobacter baumannii	Acinetobacter baumannii
GCA_026409185.1	99.55726688	0.707724034	1	3822753	Complete	12	1	11	1	1	1	1	1	1	1	1	1	1	1	1	Acinetobacter baumannii	Acinetobacter baumannii
GCA_026409205.1	98.9667157	0.707724034	1	3846216	Complete	12	1	11	1	1	1	1	1	1	1	1	1	1	1	1	Acinetobacter baumannii	Acinetobacter baumannii
GCA_026675765.1	100	0	21	459457	Complete	12	1	11	1	1	1	1	1	1	1	1	1	1	1	1	Acinetobacter baumannii	Acinetobacter baumannii
GCA_026675895.1	100	0	28	242152	Complete	12	1	11	1	1	1	1	1	1	1	1	1	1	1	1	Acinetobacter baumannii	Acinetobacter baumannii
GCA_026675935.1	100	0	22	459457	Complete	12	1	11	1	1	1	1	1	1	1	1	1	1	1	1	Acinetobacter baumannii	Acinetobacter baumannii
GCA_026675955.1	100	0	27	242257	Complete	12	1	11	1	1	1	1	1	1	1	1	1	1	1	1	Acinetobacter baumannii	Acinetobacter baumannii
GCA_026675965.1	100	0	34	273878	Complete	12	1	11	1	1	1	1	1	1	1	1	1	1	1	1	Acinetobacter baumannii	Acinetobacter baumannii
GCA_026676015.1	100	0	27	268644	Complete	12	1	11	1	1	1	1	1	1	1	1	1	1	1	1	Acinetobacter baumannii	Acinetobacter baumannii
GCA_026738885.1	97.80821918	0	39	151342	Complete	12	1	11	1	1	1	1	1	1	1	1	1	1	1	1	Acinetobacter baumannii	Acinetobacter baumannii
GCA_026805085.1	99.98125234	0.609298838	47	162885	Complete	12	1	11	1	1	1	1	1	1	1	1	1	1	1	1	Acinetobacter baumannii	Acinetobacter baumannii
GCA_026805125.1	100	0	30	447367	Complete	12	1	11	1	1	1	1	1	1	1	1	1	1	1	1	Acinetobacter baumannii	Acinetobacter baumannii
GCA_026805135.1	100	0	39	347007	Complete	12	1	11	1	1	1	1	1	1	1	1	1	1	1	1	Acinetobacter baumannii	Acinetobacter baumannii
GCA_027086355.1	100	0	39	951351	Complete	12	1	11	1	1	1	1	1	1	1	1	1	1	1	1	Acinetobacter baumannii	Acinetobacter baumannii
GCA_027086515.1	100	0	36	233126	Complete	12	1	11	1	1	1	1	1	1	1	1	1	1	1	1	Acinetobacter baumannii	Acinetobacter baumannii
GCA_027086685.1	100	0.039138943	33	478105	Incomplete	2	1	0	0	1	0	0	0	0	0	0	0	0	0	1	Acinetobacter baumannii	Acinetobacter baumannii
GCA_027088055.1	99.6347032	0	42	483916	Complete	12	1	11	1	1	1	1	1	1	1	1	1	1	1	1	Acinetobacter baumannii	Acinetobacter baumannii
GCA_027088095.1	99.6347032	0	48	447494	Complete	12	1	11	1	1	1	1	1	1	1	1	1	1	1	1	Acinetobacter baumannii	Acinetobacter baumannii
GCA_027089095.1	100	0	45	354280	Complete	12	1	11	1	1	1	1	1	1	1	1	1	1	1	1	Acinetobacter baumannii	Acinetobacter baumannii
GCA_027239755.1	100	0.182648402	4	3828778	Incomplete	2	1	0	0	1	0	0	0	0	0	0	0	0	0	1	Acinetobacter baumannii	Acinetobacter baumannii
GCA_027257275.1	100	0.228310502	27	354530	Complete	12	1	11	1	1	1	1	1	1	1	1	1	1	1	1	Acinetobacter baumannii	Acinetobacter baumannii
GCA_027257355.1	100	0.273972603	45	331652	Complete	12	1	11	1	1	1	1	1	1	1	1	1	1	1	1	Acinetobacter baumannii	Acinetobacter baumannii
GCA_027257415.1	100	0.342465753	33	295724	Complete	12	1	11	1	1	1	1	1	1	1	1	1	1	1	1	Acinetobacter baumannii	Acinetobacter baumannii
GCA_027257475.1	100	0	43	312438	Incomplete	2	1	0	0	1	0	0	0	0	0	0	0	0	0	1	Acinetobacter baumannii	Acinetobacter baumannii
GCA_027257515.1	100	0	24	306521	Complete	12	1	11	1	1	1	1	1	1	1	1	1	1	1	1	Acinetobacter baumannii	Acinetobacter baumannii
GCA_027257525.1	100	0	33	304347	Complete	12	1	11	1	1	1	1	1	1	1	1	1	1	1	1	Acinetobacter baumannii	Acinetobacter baumannii
GCA_027257795.1	100	0.273972603	24	308792	Complete	12	1	11	1	1	1	1	1	1	1	1	1	1	1	1	Acinetobacter baumannii	Acinetobacter baumannii
GCA_027356985.1	99.6347032	0.95890411	32	227073	Complete	12	1	11	1	1	1	1	1	1	1	1	1	1	1	1	Acinetobacter baumannii	Acinetobacter baumannii
GCA_027459865.1	99.6347032	0	35	263959	Complete	12	1	11	1	1	1	1	1	1	1	1	1	1	1	1	Acinetobacter baumannii	Acinetobacter baumannii
GCA_027459885.1	99.6347032	0	45	264161	Complete	12	1	11	1	1	1	1	1	1	1	1	1	1	1	1	Acinetobacter baumannii	Acinetobacter baumannii
GCA_027459915.1	99.6347032	0	40	264161	Complete	12	1	11	1	1	1	1	1	1	1	1	1	1	1	1	Acinetobacter baumannii	Acinetobacter baumannii
GCA_027558855.1	100	0.95890411	1	3977231	Complete	12	1	11	1	1	1	1	1	1	1	1	1	1	1	1	Acinetobacter baumannii	Acinetobacter baumannii
GCA_027593655.1	100	0.136986301	14	478050	Complete	12	1	11	1	1	1	1	1	1	1	1	1	1	1	1	Acinetobacter baumannii	Acinetobacter baumannii
GCA_027594125.1	100	0.136986301	12	477943	Complete	12	1	11	1	1	1	1	1	1	1	1	1	1	1	1	Acinetobacter baumannii	Acinetobacter baumannii
GCA_027594185.1	100	0.136986301	14	477944	Complete	12	1	11	1	1	1	1	1	1	1	1	1	1	1	1	Acinetobacter baumannii	Acinetobacter baumannii
GCA_027594205.1	100	0.136986301	14	478035	Complete	12	1	11	1	1	1	1	1	1	1	1	1	1	1	1	Acinetobacter baumannii	Acinetobacter baumannii
GCA_027594225.1	100	0.136986301	13	477943	Complete	12	1	11	1	1	1	1	1	1	1	1	1	1	1	1	Acinetobacter baumannii	Acinetobacter baumannii
GCA_027594245.1	100	0.136986301	30	273716	Complete	12	1	11	1	1	1	1	1	1	1	1	1	1	1	1	Acinetobacter baumannii	Acinetobacter baumannii
GCA_027594265.1	100	0.136986301	10	2342657	Complete	12	1	11	1	1	1	1	1	1	1	1	1	1	1	1	Acinetobacter baumannii	Acinetobacter baumannii
GCA_027620135.2	99.58755156	0.770817109	13	1990860	Complete	12	1	11	1	1	1	1	1	1	1	1	1	1	1	1	Acinetobacter baumannii	Acinetobacter baumannii
GCA_027620235.2	99.98125234	0.824896888	14	3726336	Complete	12	1	11	1	1	1	1	1	1	1	1	1	1	1	1	Acinetobacter baumannii	Acinetobacter baumannii
GCA_027854725.1	100	0	36	275308	Complete	12	1	11	1	1	1	1	1	1	1	1	1	1	1	1	Acinetobacter baumannii	Acinetobacter baumannii
GCA_027889935.1	100	0.273972603	35	483077	Complete	12	1	12	1	1	1	1	1	1	1	1	1	1	1	1	Acinetobacter baumannii	Acinetobacter baumannii
GCA_027890605.1	100	0	49	291730	Complete	12	1	11	1	1	1	1	1	1	1	1	1	1	1	1	Acinetobacter baumannii	Acinetobacter baumannii
GCA_027890635.1	100	0	22	388377	Complete	12	1	11	1	1	1	1	1	1	1	1	1	1	1	1	Acinetobacter baumannii	Acinetobacter baumannii
GCA_027890735.1	100	0	15	475980	Complete	12	1	11	1	1	1	1	1	1	1	1	1	1	1	1	Acinetobacter baumannii	Acinetobacter baumannii
GCA_027890905.1	100	0.684931507	39	398788	Complete	12	1	11	1	1	1	1	1	1	1	1	1	1	1	1	Acinetobacter baumannii	Acinetobacter baumannii
GCA_027943685.1	99.98125234	0.628046494	4	3938810	Complete	12	1	11	1	1	1	1	1	1	1	1	1	1	1	1	Acinetobacter baumannii	Acinetobacter baumannii
GCA_027980265.1	100	0	42	388048	Complete	12	1	11	1	1	1	1	1	1	1	1	1	1	1	1	Acinetobacter baumannii	Acinetobacter baumannii
GCA_027992645.4	99.78	0.25	2	3932645	Complete	12	1	11	1	1	1	1	1	1	1	1	1	1	1	1	Acinetobacter baumannii	Acinetobacter baumannii
GCA_028175815.1	99.37712527	0.609298838	46	172997	Incomplete	2	1	0	0	1	0	0	0	0	0	0	0	0	0	1	Acinetobacter baumannii	Acinetobacter baumannii
GCA_028178065.1	99.6347032	0	49	143955	Complete	12	1	11	1	1	1	1	1	1	1	1	1	1	1	1	Acinetobacter baumannii	Acinetobacter baumannii
GCA_028201495.1	100	0.136986301	3	3951602	Incomplete	11	1	10	1	1	1	1	1	1	1	1	1	1	0	1	Acinetobacter baumannii	Acinetobacter baumannii
GCA_028210155.1	100	0.136986301	19	475067	Complete	12	1	11	1	1	1	1	1	1	1	1	1	1	1	1	Acinetobacter baumannii	Acinetobacter baumannii
GCA_028307785.1	100	0.136986301	27	477913	Complete	12	1	11	1	1	1	1	1	1	1	1	1	1	1	1	Acinetobacter baumannii	Acinetobacter baumannii
GCA_028307805.1	100	0.136986301	28	477928	Complete	12	1	11	1	1	1	1	1	1	1	1	1	1	1	1	Acinetobacter baumannii	Acinetobacter baumannii
GCA_028307825.1	100	0.136986301	39	430137	Complete	12	1	11	1	1	1	1	1	1	1	1	1	1	1	1	Acinetobacter baumannii	Acinetobacter baumannii
GCA_028307865.1	100	0.136986301	27	478035	Complete	12	1	11	1	1	1	1	1	1	1	1	1	1	1	1	Acinetobacter baumannii	Acinetobacter baumannii
GCA_028307935.1	100	0.136986301	27	474736	Complete	12	1	11	1	1	1	1	1	1	1	1	1	1	1	1	Acinetobacter baumannii	Acinetobacter baumannii
GCA_028370175.1	99.7260274	0	2	4010093	Complete	12	1	11	1	1	1	1	1	1	1	1	1	1	1	1	Acinetobacter baumannii	Acinetobacter baumannii
GCA_028430225.2	100	0.136986301	31	389095	Complete	12	1	11	1	1	1	1	1	1	1	1	1	1	1	1	Acinetobacter baumannii	Acinetobacter baumannii
GCA_028438155.1	100	0.136986301	35	348171	Complete	12	1	11	1	1	1	1	1	1	1	1	1	1	1	1	Acinetobacter baumannii	Acinetobacter baumannii
GCA_028438175.1	100	0	18	484301	Complete	12	1	11	1	1	1	1	1	1	1	1	1	1	1	1	Acinetobacter baumannii	Acinetobacter baumannii
GCA_028438255.1	100	0	34	253361	Complete	12	1	11	1	1	1	1	1	1	1	1	1	1	1	1	Acinetobacter baumannii	Acinetobacter baumannii
GCA_028438305.1	100	0	40	252316	Complete	12	1	11	1	1	1	1	1	1	1	1	1	1	1	1	Acinetobacter baumannii	Acinetobacter baumannii
GCA_028438375.1	100	0.410958904	29	266776	Complete	12	1	11	1	1	1	1	1	1	1	1	1	1	1	1	Acinetobacter baumannii	Acinetobacter baumannii
GCA_028438535.1	100	0	15	2311744	Complete	12	1	11	1	1	1	1	1	1	1	1	1	1	1	1	Acinetobacter baumannii	Acinetobacter baumannii
GCA_028438705.1	100	0.410958904	26	519286	Complete	12	1	12	1	1	1	1	1	1	1	1	1	1	1	1	Acinetobacter baumannii	Acinetobacter baumannii
GCA_028438725.1	100	0	12	2115168	Complete	12	1	11	1	1	1	1	1	1	1	1	1	1	1	1	Acinetobacter baumannii	Acinetobacter baumannii
GCA_028438925.1	100	0	28	349388	Complete	12	1	11	1	1	1	1	1	1	1	1	1	1	1	1	Acinetobacter baumannii	Acinetobacter baumannii
GCA_028439065.1	100	0.410958904	46	213372	Complete	12	1	11	1	1	1	1	1	1	1	1	1	1	1	1	Acinetobacter baumannii	Acinetobacter baumannii
GCA_028439085.1	100	0	37	217197	Complete	12	1	11	1	1	1	1	1	1	1	1	1	1	1	1	Acinetobacter baumannii	Acinetobacter baumannii
GCA_028439225.1	100	0.410958904	40	228998	Complete	12	1	11	1	1	1	1	1	1	1	1	1	1	1	1	Acinetobacter baumannii	Acinetobacter baumannii
GCA_028439235.1	100	0.273972603	27	315038	Complete	12	1	11	1	1	1	1	1	1	1	1	1	1	1	1	Acinetobacter baumannii	Acinetobacter baumannii
GCA_028440805.1	100	0.684931507	41	194158	Complete	12	1	11	1	1	1	1	1	1	1	1	1	1	1	1	Acinetobacter baumannii	Acinetobacter baumannii
GCA_028440865.1	100	0.273972603	48	178942	Complete	12	1	11	1	1	1	1	1	1	1	1	1	1	1	1	Acinetobacter baumannii	Acinetobacter baumannii
GCA_028440945.1	100	0.684931507	46	156007	Complete	12	1	11	1	1	1	1	1	1	1	1	1	1	1	1	Acinetobacter baumannii	Acinetobacter baumannii
GCA_028441275.1	100	0	42	140941	Complete	12	1	11	1	1	1	1	1	1	1	1	1	1	1	1	Acinetobacter baumannii	Acinetobacter baumannii
GCA_028441545.1	100	0.547945205	25	489470	Complete	12	1	11	1	1	1	1	1	1	1	1	1	1	1	1	Acinetobacter baumannii	Acinetobacter baumannii
GCA_028441555.1	100	0	42	377440	Complete	12	1	11	1	1	1	1	1	1	1	1	1	1	1	1	Acinetobacter baumannii	Acinetobacter baumannii
GCA_028441565.1	100	0.410958904	24	381239	Complete	12	1	11	1	1	1	1	1	1	1	1	1	1	1	1	Acinetobacter baumannii	Acinetobacter baumannii
GCA_028441765.1	100	0.136986301	45	187552	Complete	12	1	11	1	1	1	1	1	1	1	1	1	1	1	1	Acinetobacter baumannii	Acinetobacter baumannii
GCA_028441845.1	100	0.273972603	41	347991	Complete	12	1	11	1	1	1	1	1	1	1	1	1	1	1	1	Acinetobacter baumannii	Acinetobacter baumannii
GCA_028442005.1	99.7260274	0.684931507	43	361295	Complete	12	1	11	1	1	1	1	1	1	1	1	1	1	1	1	Acinetobacter baumannii	Acinetobacter baumannii
GCA_028442325.1	100	0.136986301	35	230751	Complete	12	1	11	1	1	1	1	1	1	1	1	1	1	1	1	Acinetobacter baumannii	Acinetobacter baumannii
GCA_028442335.1	100	0.410958904	36	384621	Complete	12	1	11	1	1	1	1	1	1	1	1	1	1	1	1	Acinetobacter baumannii	Acinetobacter baumannii
GCA_028442605.1	100	0	43	204632	Complete	12	1	11	1	1	1	1	1	1	1	1	1	1	1	1	Acinetobacter baumannii	Acinetobacter baumannii
GCA_028442745.1	100	0.273972603	33	360458	Complete	12	1	11	1	1	1	1	1	1	1	1	1	1	1	1	Acinetobacter baumannii	Acinetobacter baumannii
GCA_028442805.1	100	0.593607306	20	1093051	Complete	12	1	11	1	1	1	1	1	1	1	1	1	1	1	1	Acinetobacter baumannii	Acinetobacter baumannii
GCA_028442825.1	100	0.273972603	25	382187	Complete	12	1	11	1	1	1	1	1	1	1	1	1	1	1	1	Acinetobacter baumannii	Acinetobacter baumannii
GCA_028442845.1	100	0.95890411	32	386650	Complete	12	1	11	1	1	1	1	1	1	1	1	1	1	1	1	Acinetobacter baumannii	Acinetobacter baumannii
GCA_028442875.1	100	0.273972603	49	249758	Complete	12	1	11	1	1	1	1	1	1	1	1	1	1	1	1	Acinetobacter baumannii	Acinetobacter baumannii
GCA_028442895.1	100	0.273972603	49	287105	Complete	12	1	11	1	1	1	1	1	1	1	1	1	1	1	1	Acinetobacter baumannii	Acinetobacter baumannii
GCA_028442925.1	100	0.273972603	43	263247	Complete	12	1	11	1	1	1	1	1	1	1	1	1	1	1	1	Acinetobacter baumannii	Acinetobacter baumannii
GCA_028442945.1	100	0	18	463091	Complete	12	1	11	1	1	1	1	1	1	1	1	1	1	1	1	Acinetobacter baumannii	Acinetobacter baumannii
GCA_028442965.1	100	0.273972603	35	360372	Complete	12	1	11	1	1	1	1	1	1	1	1	1	1	1	1	Acinetobacter baumannii	Acinetobacter baumannii
GCA_028442975.1	100	0.136986301	41	144785	Complete	12	1	11	1	1	1	1	1	1	1	1	1	1	1	1	Acinetobacter baumannii	Acinetobacter baumannii
GCA_028443025.1	100	0	21	429728	Complete	12	1	11	1	1	1	1	1	1	1	1	1	1	1	1	Acinetobacter baumannii	Acinetobacter baumannii
GCA_028443035.1	100	0.365296804	36	254377	Complete	12	1	11	1	1	1	1	1	1	1	1	1	1	1	1	Acinetobacter baumannii	Acinetobacter baumannii
GCA_028443085.1	100	0.136986301	30	390558	Complete	12	1	11	1	1	1	1	1	1	1	1	1	1	1	1	Acinetobacter baumannii	Acinetobacter baumannii
GCA_028443125.1	100	0.273972603	41	211241	Complete	12	1	11	1	1	1	1	1	1	1	1	1	1	1	1	Acinetobacter baumannii	Acinetobacter baumannii
GCA_028443165.1	100	0	22	366959	Complete	12	1	11	1	1	1	1	1	1	1	1	1	1	1	1	Acinetobacter baumannii	Acinetobacter baumannii
GCA_028443185.1	100	0	49	208431	Complete	12	1	11	1	1	1	1	1	1	1	1	1	1	1	1	Acinetobacter baumannii	Acinetobacter baumannii
GCA_028443225.1	100	0.136986301	33	344197	Complete	12	1	11	1	1	1	1	1	1	1	1	1	1	1	1	Acinetobacter baumannii	Acinetobacter baumannii
GCA_028443275.1	99.7260274	0	45	203165	Complete	12	1	11	1	1	1	1	1	1	1	1	1	1	1	1	Acinetobacter baumannii	Acinetobacter baumannii
GCA_028443305.1	100	0.136986301	23	364929	Complete	12	1	11	1	1	1	1	1	1	1	1	1	1	1	1	Acinetobacter baumannii	Acinetobacter baumannii
GCA_028443315.1	100	0	28	257886	Complete	12	1	11	1	1	1	1	1	1	1	1	1	1	1	1	Acinetobacter baumannii	Acinetobacter baumannii
GCA_028443365.1	100	0	30	195842	Complete	12	1	11	1	1	1	1	1	1	1	1	1	1	1	1	Acinetobacter baumannii	Acinetobacter baumannii
GCA_028443405.1	100	0.136986301	21	348812	Complete	12	1	11	1	1	1	1	1	1	1	1	1	1	1	1	Acinetobacter baumannii	Acinetobacter baumannii
GCA_028443425.1	100	0.273972603	21	347046	Complete	12	1	11	1	1	1	1	1	1	1	1	1	1	1	1	Acinetobacter baumannii	Acinetobacter baumannii
GCA_028443435.1	100	0	25	457350	Complete	12	1	11	1	1	1	1	1	1	1	1	1	1	1	1	Acinetobacter baumannii	Acinetobacter baumannii
GCA_028443525.1	100	0	26	378397	Complete	12	1	12	1	1	1	1	1	1	1	1	1	1	1	1	Acinetobacter baumannii	Acinetobacter baumannii
GCA_028443545.1	100	0.273972603	23	335856	Complete	12	1	11	1	1	1	1	1	1	1	1	1	1	1	1	Acinetobacter baumannii	Acinetobacter baumannii
GCA_028443605.1	100	0.730593607	46	223437	Complete	12	1	11	1	1	1	1	1	1	1	1	1	1	1	1	Acinetobacter baumannii	Acinetobacter baumannii
GCA_028443625.1	100	0	22	330958	Complete	12	1	11	1	1	1	1	1	1	1	1	1	1	1	1	Acinetobacter baumannii	Acinetobacter baumannii
GCA_028443655.1	100	0.273972603	28	477189	Complete	12	1	11	1	1	1	1	1	1	1	1	1	1	1	1	Acinetobacter baumannii	Acinetobacter baumannii
GCA_028443735.1	100	0	40	260983	Complete	12	1	11	1	1	1	1	1	1	1	1	1	1	1	1	Acinetobacter baumannii	Acinetobacter baumannii
GCA_028443885.1	100	0	33	313925	Complete	12	1	11	1	1	1	1	1	1	1	1	1	1	1	1	Acinetobacter baumannii	Acinetobacter baumannii
GCA_028443965.1	100	0	42	346758	Complete	12	1	11	1	1	1	1	1	1	1	1	1	1	1	1	Acinetobacter baumannii	Acinetobacter baumannii
GCA_028443985.1	100	0	42	142087	Complete	12	1	11	1	1	1	1	1	1	1	1	1	1	1	1	Acinetobacter baumannii	Acinetobacter baumannii
GCA_028444025.1	100	0.136986301	40	346917	Complete	12	1	11	1	1	1	1	1	1	1	1	1	1	1	1	Acinetobacter baumannii	Acinetobacter baumannii
GCA_028444075.1	100	0.410958904	34	227927	Complete	12	1	11	1	1	1	1	1	1	1	1	1	1	1	1	Acinetobacter baumannii	Acinetobacter baumannii
GCA_028444105.1	100	0.547945205	32	348352	Complete	12	1	11	1	1	1	1	1	1	1	1	1	1	1	1	Acinetobacter baumannii	Acinetobacter baumannii
GCA_028444185.1	99.7260274	0.136986301	29	453557	Complete	12	1	11	1	1	1	1	1	1	1	1	1	1	1	1	Acinetobacter baumannii	Acinetobacter baumannii
GCA_028444235.1	100	0.273972603	19	456419	Complete	12	1	11	1	1	1	1	1	1	1	1	1	1	1	1	Acinetobacter baumannii	Acinetobacter baumannii
GCA_028444265.1	100	0	17	895898	Complete	12	1	11	1	1	1	1	1	1	1	1	1	1	1	1	Acinetobacter baumannii	Acinetobacter baumannii
GCA_028444325.1	100	0	30	365117	Complete	12	1	11	1	1	1	1	1	1	1	1	1	1	1	1	Acinetobacter baumannii	Acinetobacter baumannii
GCA_028444345.1	100	0	47	320947	Complete	12	1	11	1	1	1	1	1	1	1	1	1	1	1	1	Acinetobacter baumannii	Acinetobacter baumannii
GCA_028444365.1	100	0	18	349733	Complete	12	1	11	1	1	1	1	1	1	1	1	1	1	1	1	Acinetobacter baumannii	Acinetobacter baumannii
GCA_028444375.1	100	0	41	161071	Complete	12	1	11	1	1	1	1	1	1	1	1	1	1	1	1	Acinetobacter baumannii	Acinetobacter baumannii
GCA_028444395.1	100	0.136986301	19	347112	Complete	12	1	11	1	1	1	1	1	1	1	1	1	1	1	1	Acinetobacter baumannii	Acinetobacter baumannii
GCA_028444465.1	100	0	36	190074	Complete	12	1	11	1	1	1	1	1	1	1	1	1	1	1	1	Acinetobacter baumannii	Acinetobacter baumannii
GCA_028444485.1	100	0.684931507	24	450920	Complete	12	1	11	1	1	1	1	1	1	1	1	1	1	1	1	Acinetobacter baumannii	Acinetobacter baumannii
GCA_028444525.1	100	0	46	274661	Complete	12	1	11	1	1	1	1	1	1	1	1	1	1	1	1	Acinetobacter baumannii	Acinetobacter baumannii
GCA_028444605.1	100	0	23	352985	Complete	12	1	11	1	1	1	1	1	1	1	1	1	1	1	1	Acinetobacter baumannii	Acinetobacter baumannii
GCA_028444625.1	100	0.410958904	48	349310	Complete	12	1	11	1	1	1	1	1	1	1	1	1	1	1	1	Acinetobacter baumannii	Acinetobacter baumannii
GCA_028444645.1	99.7260274	0.547945205	31	371390	Complete	12	1	11	1	1	1	1	1	1	1	1	1	1	1	1	Acinetobacter baumannii	Acinetobacter baumannii
GCA_028444665.1	99.8630137	0	45	241648	Complete	12	1	11	1	1	1	1	1	1	1	1	1	1	1	1	Acinetobacter baumannii	Acinetobacter baumannii
GCA_028444705.1	100	0.273972603	48	173176	Complete	12	1	11	1	1	1	1	1	1	1	1	1	1	1	1	Acinetobacter baumannii	Acinetobacter baumannii
GCA_028444715.1	100	0	32	276898	Complete	12	1	11	1	1	1	1	1	1	1	1	1	1	1	1	Acinetobacter baumannii	Acinetobacter baumannii
GCA_028444745.1	100	0	40	251086	Complete	12	1	11	1	1	1	1	1	1	1	1	1	1	1	1	Acinetobacter baumannii	Acinetobacter baumannii
GCA_028444885.1	100	0.273972603	16	2014286	Complete	12	1	11	1	1	1	1	1	1	1	1	1	1	1	1	Acinetobacter baumannii	Acinetobacter baumannii
GCA_028444935.1	100	0	45	238823	Complete	12	1	11	1	1	1	1	1	1	1	1	1	1	1	1	Acinetobacter baumannii	Acinetobacter baumannii
GCA_028444975.1	100	0	16	794590	Complete	12	1	11	1	1	1	1	1	1	1	1	1	1	1	1	Acinetobacter baumannii	Acinetobacter baumannii
GCA_028444985.1	100	0.547945205	44	182485	Complete	12	1	11	1	1	1	1	1	1	1	1	1	1	1	1	Acinetobacter baumannii	Acinetobacter baumannii
GCA_028445075.1	99.7260274	0	32	275520	Complete	12	1	11	1	1	1	1	1	1	1	1	1	1	1	1	Acinetobacter baumannii	Acinetobacter baumannii
GCA_028445185.1	100	0.95890411	45	200479	Complete	12	1	11	1	1	1	1	1	1	1	1	1	1	1	1	Acinetobacter baumannii	Acinetobacter baumannii
GCA_028445225.1	100	0	47	167257	Complete	12	1	11	1	1	1	1	1	1	1	1	1	1	1	1	Acinetobacter baumannii	Acinetobacter baumannii
GCA_028445235.1	100	0	48	255330	Complete	12	1	11	1	1	1	1	1	1	1	1	1	1	1	1	Acinetobacter baumannii	Acinetobacter baumannii
GCA_028445265.1	100	0.547945205	16	416224	Complete	12	1	11	1	1	1	1	1	1	1	1	1	1	1	1	Acinetobacter baumannii	Acinetobacter baumannii
GCA_028445295.1	100	0.273972603	28	347769	Complete	12	1	11	1	1	1	1	1	1	1	1	1	1	1	1	Acinetobacter baumannii	Acinetobacter baumannii
GCA_028445325.1	100	0	23	346586	Complete	12	1	11	1	1	1	1	1	1	1	1	1	1	1	1	Acinetobacter baumannii	Acinetobacter baumannii
GCA_028445345.1	100	0	23	461522	Complete	12	1	11	1	1	1	1	1	1	1	1	1	1	1	1	Acinetobacter baumannii	Acinetobacter baumannii
GCA_028445355.1	100	0.821917808	33	261351	Complete	12	1	11	1	1	1	1	1	1	1	1	1	1	1	1	Acinetobacter baumannii	Acinetobacter baumannii
GCA_028445425.1	100	0	37	266729	Complete	12	1	11	1	1	1	1	1	1	1	1	1	1	1	1	Acinetobacter baumannii	Acinetobacter baumannii
GCA_028445545.1	100	0	42	353728	Complete	12	1	11	1	1	1	1	1	1	1	1	1	1	1	1	Acinetobacter baumannii	Acinetobacter baumannii
GCA_028445575.1	100	0	41	254676	Complete	12	1	11	1	1	1	1	1	1	1	1	1	1	1	1	Acinetobacter baumannii	Acinetobacter baumannii
GCA_028445725.1	100	0	33	203121	Complete	12	1	11	1	1	1	1	1	1	1	1	1	1	1	1	Acinetobacter baumannii	Acinetobacter baumannii
GCA_028445735.1	100	0.821917808	25	347748	Complete	12	1	11	1	1	1	1	1	1	1	1	1	1	1	1	Acinetobacter baumannii	Acinetobacter baumannii
GCA_028445945.1	99.7260274	0	20	401900	Complete	12	1	11	1	1	1	1	1	1	1	1	1	1	1	1	Acinetobacter baumannii	Acinetobacter baumannii
GCA_028445965.1	100	0.273972603	31	377504	Complete	12	1	11	1	1	1	1	1	1	1	1	1	1	1	1	Acinetobacter baumannii	Acinetobacter baumannii
GCA_028445975.1	100	0	28	258255	Complete	12	1	11	1	1	1	1	1	1	1	1	1	1	1	1	Acinetobacter baumannii	Acinetobacter baumannii
GCA_028445995.1	100	0.547945205	29	339780	Complete	12	1	11	1	1	1	1	1	1	1	1	1	1	1	1	Acinetobacter baumannii	Acinetobacter baumannii
GCA_028446085.1	100	0.547945205	15	427892	Complete	12	1	11	1	1	1	1	1	1	1	1	1	1	1	1	Acinetobacter baumannii	Acinetobacter baumannii
GCA_028446105.1	100	0.410958904	31	282259	Complete	12	1	11	1	1	1	1	1	1	1	1	1	1	1	1	Acinetobacter baumannii	Acinetobacter baumannii
GCA_028446275.1	99.7260274	0	45	246872	Complete	12	1	11	1	1	1	1	1	1	1	1	1	1	1	1	Acinetobacter baumannii	Acinetobacter baumannii
GCA_028446405.1	100	0.410958904	33	258705	Complete	12	1	11	1	1	1	1	1	1	1	1	1	1	1	1	Acinetobacter baumannii	Acinetobacter baumannii
GCA_028446445.1	100	0.019569472	35	227257	Complete	12	1	11	1	1	1	1	1	1	1	1	1	1	1	1	Acinetobacter baumannii	Acinetobacter baumannii
GCA_028447285.1	100	0.753424658	32	224940	Complete	12	1	11	1	1	1	1	1	1	1	1	1	1	1	1	Acinetobacter baumannii	Acinetobacter baumannii
GCA_028447355.1	100	0	42	140854	Complete	12	1	11	1	1	1	1	1	1	1	1	1	1	1	1	Acinetobacter baumannii	Acinetobacter baumannii
GCA_028464005.1	99.94844394	1.199850019	2	3952978	Complete	12	1	11	1	1	1	1	1	1	1	1	1	1	1	1	Acinetobacter baumannii	Acinetobacter baumannii
GCA_028464025.1	99.88282715	1.199850019	2	3953036	Complete	12	1	11	1	1	1	1	1	1	1	1	1	1	1	1	Acinetobacter baumannii	Acinetobacter baumannii
GCA_028544535.3	100	1.369863014	40	216061	Complete	12	1	11	1	1	1	1	1	1	1	1	1	1	1	1	Acinetobacter baumannii	Acinetobacter baumannii
GCA_028548795.2	99.83	0.29	2	4075106	Complete	12	1	11	1	1	1	1	1	1	1	1	1	1	1	1	Acinetobacter baumannii	Acinetobacter baumannii
GCA_028548875.1	99.98125234	0.628046494	48	184524	Complete	12	1	11	1	1	1	1	1	1	1	1	1	1	1	1	Acinetobacter baumannii	Acinetobacter baumannii
GCA_028583465.1	100	0.547945205	1	3937483	Complete	12	1	11	1	1	1	1	1	1	1	1	1	1	1	1	Acinetobacter baumannii	Acinetobacter baumannii
GCA_028583485.1	100	0.136986301	3	3952981	Complete	12	1	11	1	1	1	1	1	1	1	1	1	1	1	1	Acinetobacter baumannii	Acinetobacter baumannii
GCA_028583505.1	100	0.136986301	2	3995103	Complete	12	1	11	1	1	1	1	1	1	1	1	1	1	1	1	Acinetobacter baumannii	Acinetobacter baumannii
GCA_028598935.1	99.11511061	0.619939399	46	179039	Complete	12	1	11	1	1	1	1	1	1	1	1	1	1	1	1	Acinetobacter baumannii	Acinetobacter baumannii
GCA_028622695.1	99.98125234	0.628046494	2	3891020	Complete	12	1	11	1	1	1	1	1	1	1	1	1	1	1	1	Acinetobacter baumannii	Acinetobacter baumannii
GCA_028622715.1	99.98125234	0.628046494	3	4005723	Complete	12	1	11	1	1	1	1	1	1	1	1	1	1	1	1	Acinetobacter baumannii	Acinetobacter baumannii
GCA_028622775.1	99.98125234	0.628046494	2	3805957	Complete	12	1	11	1	1	1	1	1	1	1	1	1	1	1	1	Acinetobacter baumannii	Acinetobacter baumannii
GCA_028622915.1	99.98125234	0.628046494	2	3857901	Complete	12	1	11	1	1	1	1	1	1	1	1	1	1	1	1	Acinetobacter baumannii	Acinetobacter baumannii
GCA_028632955.4	99.19385077	0.658511436	6	3169527	Incomplete	5	1	3	0	1	0	1	0	1	0	1	0	0	0	1	Acinetobacter baumannii	Acinetobacter baumannii
GCA_028634015.3	100	0	4	3924187	Complete	12	1	11	1	1	1	1	1	1	1	1	1	1	1	1	Acinetobacter baumannii	Acinetobacter baumannii
GCA_028655715.1	100	0.273972603	30	351897	Complete	12	1	11	1	1	1	1	1	1	1	1	1	1	1	1	Acinetobacter baumannii	Acinetobacter baumannii
GCA_028658245.1	100	1.095890411	42	404076	Complete	12	1	11	1	1	1	1	1	1	1	1	1	1	1	1	Acinetobacter baumannii	Acinetobacter baumannii
GCA_028745785.1	99.7260274	0	20	413472	Complete	12	1	11	1	1	1	1	1	1	1	1	1	1	1	1	Acinetobacter baumannii	Acinetobacter baumannii
GCA_028751705.1	99.88282715	0.609298838	2	3894096	Complete	12	1	11	1	1	1	1	1	1	1	1	1	1	1	1	Acinetobacter baumannii	Acinetobacter baumannii
GCA_028752815.1	99.77082606	0.625046869	1	3903346	Complete	12	1	11	1	1	1	1	1	1	1	1	1	1	1	1	Acinetobacter baumannii	Acinetobacter baumannii
GCA_028753295.1	99.98125234	0.609298838	3	3979237	Complete	12	1	11	1	1	1	1	1	1	1	1	1	1	1	1	Acinetobacter baumannii	Acinetobacter baumannii
GCA_029017525.1	100	0.273972603	44	194502	Complete	12	1	11	1	1	1	1	1	1	1	1	1	1	1	1	Acinetobacter baumannii	Acinetobacter baumannii
GCA_029033725.2	100	0	38	267026	Complete	12	1	11	1	1	1	1	1	1	1	1	1	1	1	1	Acinetobacter baumannii	Acinetobacter baumannii
GCA_029035645.2	100	0	35	267026	Complete	12	1	11	1	1	1	1	1	1	1	1	1	1	1	1	Acinetobacter baumannii	Acinetobacter baumannii
GCA_029223565.1	100	0	2	3999538	Complete	12	1	11	1	1	1	1	1	1	1	1	1	1	1	1	Acinetobacter baumannii	Acinetobacter baumannii
GCA_029235075.3	100	1.780821918	29	474588	Complete	12	1	11	1	1	1	1	1	1	1	1	1	1	1	1	Acinetobacter baumannii	Acinetobacter baumannii
GCA_029323595.2	100	0.136986301	15	477925	Complete	12	1	11	1	1	1	1	1	1	1	1	1	1	1	1	Acinetobacter baumannii	Acinetobacter baumannii
GCA_029439815.1	99.75628046	0.628046494	19	1276767	Complete	12	1	12	1	1	1	1	1	1	1	1	1	1	1	1	Acinetobacter baumannii	Acinetobacter baumannii
GCA_029439865.1	99.98125234	0.628046494	9	2204661	Complete	12	1	11	1	1	1	1	1	1	1	1	1	1	1	1	Acinetobacter baumannii	Acinetobacter baumannii
GCA_029439875.1	99.98125234	0.628046494	5	3245384	Complete	12	1	11	1	1	1	1	1	1	1	1	1	1	1	1	Acinetobacter baumannii	Acinetobacter baumannii
GCA_029439915.1	99.75628046	0.628046494	7	3454715	Complete	12	1	11	1	1	1	1	1	1	1	1	1	1	1	1	Acinetobacter baumannii	Acinetobacter baumannii
GCA_029439925.1	99.98125234	0.628046494	6	3991883	Complete	12	1	11	1	1	1	1	1	1	1	1	1	1	1	1	Acinetobacter baumannii	Acinetobacter baumannii
GCA_029439955.1	99.98125234	0.628046494	2	4042935	Complete	12	1	11	1	1	1	1	1	1	1	1	1	1	1	1	Acinetobacter baumannii	Acinetobacter baumannii
GCA_029439975.1	99.98125234	0.628046494	8	3891791	Complete	12	1	11	1	1	1	1	1	1	1	1	1	1	1	1	Acinetobacter baumannii	Acinetobacter baumannii
GCA_029439995.1	99.98125234	0.628046494	5	3908004	Complete	12	1	11	1	1	1	1	1	1	1	1	1	1	1	1	Acinetobacter baumannii	Acinetobacter baumannii
GCA_029440015.1	99.98125234	0.628046494	6	3916223	Complete	12	1	11	1	1	1	1	1	1	1	1	1	1	1	1	Acinetobacter baumannii	Acinetobacter baumannii
GCA_029440035.1	99.98125234	0.628046494	3	4021269	Complete	12	1	11	1	1	1	1	1	1	1	1	1	1	1	1	Acinetobacter baumannii	Acinetobacter baumannii
GCA_029440055.1	99.98125234	0.65833117	8	2115447	Complete	12	1	11	1	1	1	1	1	1	1	1	1	1	1	1	Acinetobacter baumannii	Acinetobacter baumannii
GCA_029440075.1	99.98125234	0.628046494	9	2599065	Complete	12	1	11	1	1	1	1	1	1	1	1	1	1	1	1	Acinetobacter baumannii	Acinetobacter baumannii
GCA_029440085.1	99.98125234	0.628046494	2	4042547	Complete	12	1	11	1	1	1	1	1	1	1	1	1	1	1	1	Acinetobacter baumannii	Acinetobacter baumannii
GCA_029440115.1	99.98125234	0.628046494	3	4013719	Complete	12	1	11	1	1	1	1	1	1	1	1	1	1	1	1	Acinetobacter baumannii	Acinetobacter baumannii
GCA_029440125.1	99.98125234	0.628046494	8	1281200	Complete	12	1	11	1	1	1	1	1	1	1	1	1	1	1	1	Acinetobacter baumannii	Acinetobacter baumannii
GCA_029440155.1	99.98125234	1.20201321	9	2776524	Complete	12	1	11	1	1	1	1	1	1	1	1	1	1	1	1	Acinetobacter baumannii	Acinetobacter baumannii
GCA_029440185.1	99.98125234	0.65833117	3	3958745	Complete	12	1	11	1	1	1	1	1	1	1	1	1	1	1	1	Acinetobacter baumannii	Acinetobacter baumannii
GCA_029440215.1	99.98125234	0.628046494	4	3046855	Complete	12	1	11	1	1	1	1	1	1	1	1	1	1	1	1	Acinetobacter baumannii	Acinetobacter baumannii
GCA_029440225.1	99.98125234	0.628046494	6	4043442	Complete	12	1	11	1	1	1	1	1	1	1	1	1	1	1	1	Acinetobacter baumannii	Acinetobacter baumannii
GCA_029440255.1	99.98125234	0.628046494	11	2166716	Complete	12	1	11	1	1	1	1	1	1	1	1	1	1	1	1	Acinetobacter baumannii	Acinetobacter baumannii
GCA_029440275.1	99.98125234	1.021747282	5	4026816	Complete	12	1	11	1	1	1	1	1	1	1	1	1	1	1	1	Acinetobacter baumannii	Acinetobacter baumannii
GCA_029440285.1	99.98125234	0.628046494	6	1270054	Complete	12	1	11	1	1	1	1	1	1	1	1	1	1	1	1	Acinetobacter baumannii	Acinetobacter baumannii
GCA_029440295.1	99.98125234	0.628046494	6	2512555	Complete	12	1	11	1	1	1	1	1	1	1	1	1	1	1	1	Acinetobacter baumannii	Acinetobacter baumannii
GCA_029440335.1	99.98125234	0.65833117	10	1536664	Complete	12	1	11	1	1	1	1	1	1	1	1	1	1	1	1	Acinetobacter baumannii	Acinetobacter baumannii
GCA_029440345.1	99.98125234	0.628046494	13	822032	Complete	12	1	11	1	1	1	1	1	1	1	1	1	1	1	1	Acinetobacter baumannii	Acinetobacter baumannii
GCA_029440375.1	99.19385077	0.628046494	5	3719263	Complete	12	1	11	1	1	1	1	1	1	1	1	1	1	1	1	Acinetobacter baumannii	Acinetobacter baumannii
GCA_029440395.1	99.98125234	0.628046494	12	1706226	Complete	12	1	11	1	1	1	1	1	1	1	1	1	1	1	1	Acinetobacter baumannii	Acinetobacter baumannii
GCA_029440415.1	99.98125234	0.628046494	8	4030714	Complete	12	1	11	1	1	1	1	1	1	1	1	1	1	1	1	Acinetobacter baumannii	Acinetobacter baumannii
GCA_029440435.1	99.98125234	0.65833117	18	551144	Complete	12	1	11	1	1	1	1	1	1	1	1	1	1	1	1	Acinetobacter baumannii	Acinetobacter baumannii
GCA_029440445.1	99.98125234	0.65833117	10	2706890	Complete	12	1	11	1	1	1	1	1	1	1	1	1	1	1	1	Acinetobacter baumannii	Acinetobacter baumannii
GCA_029440475.1	99.98125234	0.890513686	14	4034972	Complete	12	1	11	1	1	1	1	1	1	1	1	1	1	1	1	Acinetobacter baumannii	Acinetobacter baumannii
GCA_029440495.1	99.98125234	0.65833117	20	756403	Complete	12	1	11	1	1	1	1	1	1	1	1	1	1	1	1	Acinetobacter baumannii	Acinetobacter baumannii
GCA_029440515.1	99.98125234	0.65833117	4	3054537	Complete	12	1	11	1	1	1	1	1	1	1	1	1	1	1	1	Acinetobacter baumannii	Acinetobacter baumannii
GCA_029440535.1	99.19385077	1.415448069	5	3987576	Complete	12	1	11	1	1	1	1	1	1	1	1	1	1	1	1	Acinetobacter baumannii	Acinetobacter baumannii
GCA_029440545.1	99.98125234	0.628046494	5	3437150	Complete	12	1	11	1	1	1	1	1	1	1	1	1	1	1	1	Acinetobacter baumannii	Acinetobacter baumannii
GCA_029440575.1	99.98125234	0.677259093	6	2248673	Complete	12	1	11	1	1	1	1	1	1	1	1	1	1	1	1	Acinetobacter baumannii	Acinetobacter baumannii
GCA_029440595.1	99.98125234	0.628046494	4	4026038	Complete	12	1	11	1	1	1	1	1	1	1	1	1	1	1	1	Acinetobacter baumannii	Acinetobacter baumannii
GCA_029440615.1	99.98125234	0.628046494	3	3930578	Complete	12	1	11	1	1	1	1	1	1	1	1	1	1	1	1	Acinetobacter baumannii	Acinetobacter baumannii
GCA_029440625.1	99.58755156	0.628046494	15	957421	Complete	12	1	11	1	1	1	1	1	1	1	1	1	1	1	1	Acinetobacter baumannii	Acinetobacter baumannii
GCA_029440655.1	99.98125234	0.65833117	26	574500	Complete	12	1	11	1	1	1	1	1	1	1	1	1	1	1	1	Acinetobacter baumannii	Acinetobacter baumannii
GCA_029440675.1	99.98125234	0.628046494	4	4005086	Complete	12	1	11	1	1	1	1	1	1	1	1	1	1	1	1	Acinetobacter baumannii	Acinetobacter baumannii
GCA_029440695.1	99.98125234	0.628046494	8	2087684	Complete	12	1	11	1	1	1	1	1	1	1	1	1	1	1	1	Acinetobacter baumannii	Acinetobacter baumannii
GCA_029440715.1	99.98125234	0.628046494	3	3930869	Complete	12	1	11	1	1	1	1	1	1	1	1	1	1	1	1	Acinetobacter baumannii	Acinetobacter baumannii
GCA_029440725.1	99.98125234	0.628046494	4	3928380	Complete	12	1	11	1	1	1	1	1	1	1	1	1	1	1	1	Acinetobacter baumannii	Acinetobacter baumannii
GCA_029440765.1	99.98125234	0.628046494	3	3946308	Complete	12	1	11	1	1	1	1	1	1	1	1	1	1	1	1	Acinetobacter baumannii	Acinetobacter baumannii
GCA_029440795.1	99.98125234	1.052031958	12	3959913	Complete	12	1	11	1	1	1	1	1	1	1	1	1	1	1	1	Acinetobacter baumannii	Acinetobacter baumannii
GCA_029440815.1	99.98125234	0.628046494	3	3959377	Complete	12	1	11	1	1	1	1	1	1	1	1	1	1	1	1	Acinetobacter baumannii	Acinetobacter baumannii
GCA_029440835.1	99.98125234	0.628046494	4	3920374	Complete	12	1	11	1	1	1	1	1	1	1	1	1	1	1	1	Acinetobacter baumannii	Acinetobacter baumannii
GCA_029440855.1	99.98125234	0.628046494	3	3959340	Complete	12	1	11	1	1	1	1	1	1	1	1	1	1	1	1	Acinetobacter baumannii	Acinetobacter baumannii
GCA_029440865.1	99.98125234	0.628046494	5	3930504	Complete	12	1	11	1	1	1	1	1	1	1	1	1	1	1	1	Acinetobacter baumannii	Acinetobacter baumannii
GCA_029440895.1	99.98125234	0.628046494	3	3945382	Complete	12	1	11	1	1	1	1	1	1	1	1	1	1	1	1	Acinetobacter baumannii	Acinetobacter baumannii
GCA_029440905.1	99.98125234	0.628046494	4	3939809	Complete	12	1	11	1	1	1	1	1	1	1	1	1	1	1	1	Acinetobacter baumannii	Acinetobacter baumannii
GCA_029440935.1	99.98125234	0.628046494	4	3959694	Complete	12	1	11	1	1	1	1	1	1	1	1	1	1	1	1	Acinetobacter baumannii	Acinetobacter baumannii
GCA_029440955.1	99.98125234	0.628046494	5	3920450	Complete	12	1	11	1	1	1	1	1	1	1	1	1	1	1	1	Acinetobacter baumannii	Acinetobacter baumannii
GCA_029440965.1	99.98125234	0.628046494	4	2971338	Complete	12	1	11	1	1	1	1	1	1	1	1	1	1	1	1	Acinetobacter baumannii	Acinetobacter baumannii
GCA_029440995.1	99.98125234	0.628046494	4	3930620	Complete	12	1	11	1	1	1	1	1	1	1	1	1	1	1	1	Acinetobacter baumannii	Acinetobacter baumannii
GCA_029441005.1	99.98125234	0.628046494	4	3954073	Complete	12	1	11	1	1	1	1	1	1	1	1	1	1	1	1	Acinetobacter baumannii	Acinetobacter baumannii
GCA_029441025.1	99.98125234	0.628046494	4	3916578	Complete	12	1	11	1	1	1	1	1	1	1	1	1	1	1	1	Acinetobacter baumannii	Acinetobacter baumannii
GCA_029441055.1	99.98125234	0.628046494	10	2244782	Complete	12	1	11	1	1	1	1	1	1	1	1	1	1	1	1	Acinetobacter baumannii	Acinetobacter baumannii
GCA_029441075.1	99.98125234	0.65833117	4	3930564	Complete	12	1	11	1	1	1	1	1	1	1	1	1	1	1	1	Acinetobacter baumannii	Acinetobacter baumannii
GCA_029441085.1	99.98125234	0.628046494	8	3930728	Complete	12	1	11	1	1	1	1	1	1	1	1	1	1	1	1	Acinetobacter baumannii	Acinetobacter baumannii
GCA_029441115.1	99.98125234	0.628046494	20	1034265	Complete	12	1	11	1	1	1	1	1	1	1	1	1	1	1	1	Acinetobacter baumannii	Acinetobacter baumannii
GCA_029441125.1	99.98125234	0.628046494	8	3917313	Complete	12	1	11	1	1	1	1	1	1	1	1	1	1	1	1	Acinetobacter baumannii	Acinetobacter baumannii
GCA_029441155.1	99.98125234	0.628046494	4	3930467	Complete	12	1	11	1	1	1	1	1	1	1	1	1	1	1	1	Acinetobacter baumannii	Acinetobacter baumannii
GCA_029441175.1	99.98125234	0.628046494	3	3959494	Complete	12	1	11	1	1	1	1	1	1	1	1	1	1	1	1	Acinetobacter baumannii	Acinetobacter baumannii
GCA_029441195.1	99.98125234	0.628046494	4	3959239	Complete	12	1	11	1	1	1	1	1	1	1	1	1	1	1	1	Acinetobacter baumannii	Acinetobacter baumannii
GCA_029441215.1	99.98125234	1.021747282	5	3929557	Complete	12	1	11	1	1	1	1	1	1	1	1	1	1	1	1	Acinetobacter baumannii	Acinetobacter baumannii
GCA_029441225.1	99.98125234	0.628046494	6	2746006	Complete	12	1	11	1	1	1	1	1	1	1	1	1	1	1	1	Acinetobacter baumannii	Acinetobacter baumannii
GCA_029441255.1	99.98125234	1.021747282	8	3954932	Complete	12	1	11	1	1	1	1	1	1	1	1	1	1	1	1	Acinetobacter baumannii	Acinetobacter baumannii
GCA_029441275.1	99.98125234	0.628046494	3	3945089	Complete	12	1	11	1	1	1	1	1	1	1	1	1	1	1	1	Acinetobacter baumannii	Acinetobacter baumannii
GCA_029441285.1	99.98125234	0.628046494	3	3958525	Complete	12	1	11	1	1	1	1	1	1	1	1	1	1	1	1	Acinetobacter baumannii	Acinetobacter baumannii
GCA_029441335.1	99.98125234	0.65833117	9	2972260	Complete	12	1	11	1	1	1	1	1	1	1	1	1	1	1	1	Acinetobacter baumannii	Acinetobacter baumannii
GCA_029441355.1	99.98125234	0.628046494	2	3945777	Complete	12	1	11	1	1	1	1	1	1	1	1	1	1	1	1	Acinetobacter baumannii	Acinetobacter baumannii
GCA_029441395.1	99.98125234	0.628046494	6	4024030	Complete	12	1	11	1	1	1	1	1	1	1	1	1	1	1	1	Acinetobacter baumannii	Acinetobacter baumannii
GCA_029441415.1	99.75628046	0.628046494	5	3932335	Complete	12	1	11	1	1	1	1	1	1	1	1	1	1	1	1	Acinetobacter baumannii	Acinetobacter baumannii
GCA_029441435.1	99.98125234	1.021747282	12	2603088	Complete	12	1	11	1	1	1	1	1	1	1	1	1	1	1	1	Acinetobacter baumannii	Acinetobacter baumannii
GCA_029441455.1	99.98125234	0.628046494	2	3945410	Complete	12	1	11	1	1	1	1	1	1	1	1	1	1	1	1	Acinetobacter baumannii	Acinetobacter baumannii
GCA_029441475.1	99.98125234	0.628046494	3	3960302	Complete	12	1	11	1	1	1	1	1	1	1	1	1	1	1	1	Acinetobacter baumannii	Acinetobacter baumannii
GCA_029441495.1	99.98125234	0.628046494	3	3948627	Complete	12	1	11	1	1	1	1	1	1	1	1	1	1	1	1	Acinetobacter baumannii	Acinetobacter baumannii
GCA_029441515.1	99.98125234	0.628046494	3	3919466	Complete	12	1	11	1	1	1	1	1	1	1	1	1	1	1	1	Acinetobacter baumannii	Acinetobacter baumannii
GCA_029441525.1	99.98125234	0.628046494	8	4005731	Complete	12	1	11	1	1	1	1	1	1	1	1	1	1	1	1	Acinetobacter baumannii	Acinetobacter baumannii
GCA_029441555.1	99.98125234	0.628046494	8	2202748	Complete	12	1	11	1	1	1	1	1	1	1	1	1	1	1	1	Acinetobacter baumannii	Acinetobacter baumannii
GCA_029441575.1	99.98125234	1.435133108	16	3022340	Complete	12	1	11	1	1	1	1	1	1	1	1	1	1	1	1	Acinetobacter baumannii	Acinetobacter baumannii
GCA_029441595.1	99.98125234	0.628046494	2	4034113	Complete	12	1	11	1	1	1	1	1	1	1	1	1	1	1	1	Acinetobacter baumannii	Acinetobacter baumannii
GCA_029441605.1	99.98125234	0.628046494	2	3960270	Complete	12	1	11	1	1	1	1	1	1	1	1	1	1	1	1	Acinetobacter baumannii	Acinetobacter baumannii
GCA_029441635.1	99.98125234	0.628046494	3	3945345	Complete	12	1	11	1	1	1	1	1	1	1	1	1	1	1	1	Acinetobacter baumannii	Acinetobacter baumannii
GCA_029441655.1	99.98125234	0.628046494	9	3959360	Complete	12	1	11	1	1	1	1	1	1	1	1	1	1	1	1	Acinetobacter baumannii	Acinetobacter baumannii
GCA_029441695.1	99.98125234	0.628046494	3	3946603	Complete	12	1	11	1	1	1	1	1	1	1	1	1	1	1	1	Acinetobacter baumannii	Acinetobacter baumannii
GCA_029441705.1	99.98125234	0.628046494	10	3959062	Complete	12	1	11	1	1	1	1	1	1	1	1	1	1	1	1	Acinetobacter baumannii	Acinetobacter baumannii
GCA_029459615.1	100	0.410958904	3	4017814	Complete	12	1	12	1	1	1	1	1	1	1	1	1	1	1	1	Acinetobacter baumannii	Acinetobacter baumannii
GCA_029459635.1	100	0.273972603	1	3750381	Complete	12	1	11	1	1	1	1	1	1	1	1	1	1	1	1	Acinetobacter baumannii	Acinetobacter baumannii
GCA_029459655.1	100	0.273972603	1	3749418	Complete	12	1	11	1	1	1	1	1	1	1	1	1	1	1	1	Acinetobacter baumannii	Acinetobacter baumannii
GCA_029459755.1	100	0.273972603	1	3750940	Complete	12	1	11	1	1	1	1	1	1	1	1	1	1	1	1	Acinetobacter baumannii	Acinetobacter baumannii
GCA_029459775.1	100	0.273972603	1	3751367	Complete	12	1	11	1	1	1	1	1	1	1	1	1	1	1	1	Acinetobacter baumannii	Acinetobacter baumannii
GCA_029568425.3	100	2.907153729	37	436413	Complete	12	1	11	1	1	1	1	1	1	1	1	1	1	1	1	Acinetobacter baumannii	Acinetobacter baumannii
GCA_029581555.1	99.92500937	0.628046494	3	3848390	Complete	12	1	11	1	1	1	1	1	1	1	1	1	1	1	1	Acinetobacter baumannii	Acinetobacter baumannii
GCA_029582015.1	100	0	1	3836532	Complete	12	1	11	1	1	1	1	1	1	1	1	1	1	1	1	Acinetobacter baumannii	Acinetobacter baumannii
GCA_029674685.1	99.98125234	0.628046494	2	4155182	Complete	12	1	11	1	1	1	1	1	1	1	1	1	1	1	1	Acinetobacter baumannii	Acinetobacter baumannii
GCA_029674805.1	100	0	5	3718767	Incomplete	1	1	0	0	0	0	0	0	0	0	0	0	0	0	1	Acinetobacter baumannii	Acinetobacter baumannii
GCA_029674825.1	100	0	5	3717007	Incomplete	1	1	0	0	0	0	0	0	0	0	0	0	0	0	1	Acinetobacter baumannii	Acinetobacter baumannii
GCA_029674845.1	100	0	5	3715713	Incomplete	1	1	0	0	0	0	0	0	0	0	0	0	0	0	1	Acinetobacter baumannii	Acinetobacter baumannii
GCA_029713725.1	100	0.273972603	4	3946102	Complete	12	1	11	1	1	1	1	1	1	1	1	1	1	1	1	Acinetobacter baumannii	Acinetobacter baumannii
GCA_029713745.1	99.98125234	0.628046494	2	3982212	Complete	12	1	11	1	1	1	1	1	1	1	1	1	1	1	1	Acinetobacter baumannii	Acinetobacter baumannii
GCA_029713765.1	99.98125234	0.628046494	3	3855410	Incomplete	2	1	0	0	1	0	0	0	0	0	0	0	0	0	1	Acinetobacter baumannii	Acinetobacter baumannii
GCA_029713785.1	99.98125234	1.237345332	4	3977707	Complete	12	1	11	1	1	1	1	1	1	1	1	1	1	1	1	Acinetobacter baumannii	Acinetobacter baumannii
GCA_029713805.1	100	0	7	3947776	Incomplete	2	1	0	0	1	0	0	0	0	0	0	0	0	0	1	Acinetobacter baumannii	Acinetobacter baumannii
GCA_029713825.1	99.98125234	0.628046494	2	4016761	Complete	12	1	11	1	1	1	1	1	1	1	1	1	1	1	1	Acinetobacter baumannii	Acinetobacter baumannii
GCA_029713845.1	99.98125234	0.651205364	3	4003247	Complete	12	1	11	1	1	1	1	1	1	1	1	1	1	1	1	Acinetobacter baumannii	Acinetobacter baumannii
GCA_029713865.1	99.96250469	1.638545182	3	4033619	Complete	12	1	11	1	1	1	1	1	1	1	1	1	1	1	1	Acinetobacter baumannii	Acinetobacter baumannii
GCA_029713905.1	99.98125234	0.651205364	2	3997089	Complete	12	1	11	1	1	1	1	1	1	1	1	1	1	1	1	Acinetobacter baumannii	Acinetobacter baumannii
GCA_029713925.1	99.98125234	0.628046494	2	3996158	Complete	12	1	11	1	1	1	1	1	1	1	1	1	1	1	1	Acinetobacter baumannii	Acinetobacter baumannii
GCA_029713945.1	99.98125234	0.628046494	4	3994773	Complete	12	1	11	1	1	1	1	1	1	1	1	1	1	1	1	Acinetobacter baumannii	Acinetobacter baumannii
GCA_029713965.1	99.98125234	0.449943757	3	3962360	Complete	12	1	11	1	1	1	1	1	1	1	1	1	1	1	1	Acinetobacter baumannii	Acinetobacter baumannii
GCA_029713985.1	99.98125234	0.646794151	5	4077512	Complete	12	1	11	1	1	1	1	1	1	1	1	1	1	1	1	Acinetobacter baumannii	Acinetobacter baumannii
GCA_029714005.1	99.98125234	0.646794151	3	4032492	Complete	12	1	11	1	1	1	1	1	1	1	1	1	1	1	1	Acinetobacter baumannii	Acinetobacter baumannii
GCA_029714025.1	99.98125234	1.621960716	3	4020757	Complete	12	1	11	1	1	1	1	1	1	1	1	1	1	1	1	Acinetobacter baumannii	Acinetobacter baumannii
GCA_029714045.1	99.98125234	0.646794151	3	3993401	Complete	12	1	11	1	1	1	1	1	1	1	1	1	1	1	1	Acinetobacter baumannii	Acinetobacter baumannii
GCA_029714065.1	99.78440195	1.021747282	4	3971530	Complete	12	1	11	1	1	1	1	1	1	1	1	1	1	1	1	Acinetobacter baumannii	Acinetobacter baumannii
GCA_029714085.1	99.98125234	0.628046494	3	3995971	Complete	12	1	11	1	1	1	1	1	1	1	1	1	1	1	1	Acinetobacter baumannii	Acinetobacter baumannii
GCA_029714105.1	99.98125234	0.693663292	3	3944323	Complete	12	1	11	1	1	1	1	1	1	1	1	1	1	1	1	Acinetobacter baumannii	Acinetobacter baumannii
GCA_029714125.1	99.98125234	1.572928384	6	3994104	Complete	12	1	11	1	1	1	1	1	1	1	1	1	1	1	1	Acinetobacter baumannii	Acinetobacter baumannii
GCA_029714145.1	99.98125234	0.628046494	2	3958052	Complete	12	1	11	1	1	1	1	1	1	1	1	1	1	1	1	Acinetobacter baumannii	Acinetobacter baumannii
GCA_029714165.1	99.98125234	0.628046494	3	4032275	Complete	12	1	11	1	1	1	1	1	1	1	1	1	1	1	1	Acinetobacter baumannii	Acinetobacter baumannii
GCA_029735295.3	100	2.00913242	42	216061	Complete	12	1	11	1	1	1	1	1	1	1	1	1	1	1	1	Acinetobacter baumannii	Acinetobacter baumannii
GCA_029735375.3	100	0.821917808	42	191475	Complete	12	1	11	1	1	1	1	1	1	1	1	1	1	1	1	Acinetobacter baumannii	Acinetobacter baumannii
GCA_029735815.3	100	0.913242009	48	185603	Complete	12	1	11	1	1	1	1	1	1	1	1	1	1	1	1	Acinetobacter baumannii	Acinetobacter baumannii
GCA_029735965.3	100	1.187214612	46	192552	Complete	12	1	11	1	1	1	1	1	1	1	1	1	1	1	1	Acinetobacter baumannii	Acinetobacter baumannii
GCA_029736075.3	100	1.187214612	46	216061	Complete	12	1	11	1	1	1	1	1	1	1	1	1	1	1	1	Acinetobacter baumannii	Acinetobacter baumannii
GCA_029736595.3	100	1.643835616	42	222048	Complete	12	1	11	1	1	1	1	1	1	1	1	1	1	1	1	Acinetobacter baumannii	Acinetobacter baumannii
GCA_029737055.3	100	2.739726027	45	185603	Complete	12	1	11	1	1	1	1	1	1	1	1	1	1	1	1	Acinetobacter baumannii	Acinetobacter baumannii
GCA_029748815.1	99.98125234	0.628046494	3	3948484	Complete	12	1	11	1	1	1	1	1	1	1	1	1	1	1	1	Acinetobacter baumannii	Acinetobacter baumannii
GCA_029767905.3	99.78440195	0.628046494	3	4023158	Complete	12	1	11	1	1	1	1	1	1	1	1	1	1	1	1	Acinetobacter baumannii	Acinetobacter baumannii
GCA_029774195.1	100	0	3	4057466	Complete	12	1	11	1	1	1	1	1	1	1	1	1	1	1	1	Acinetobacter baumannii	Acinetobacter baumannii
GCA_029774235.1	99.98125234	1.050764794	3	3973223	Complete	12	1	11	1	1	1	1	1	1	1	1	1	1	1	1	Acinetobacter baumannii	Acinetobacter baumannii
GCA_029774275.1	99.98125234	1.050764794	3	3973160	Complete	12	1	11	1	1	1	1	1	1	1	1	1	1	1	1	Acinetobacter baumannii	Acinetobacter baumannii
GCA_029774295.1	99.98125234	1.050764794	3	3972042	Complete	12	1	11	1	1	1	1	1	1	1	1	1	1	1	1	Acinetobacter baumannii	Acinetobacter baumannii
GCA_029774315.1	99.98125234	1.050764794	3	3972035	Complete	12	1	11	1	1	1	1	1	1	1	1	1	1	1	1	Acinetobacter baumannii	Acinetobacter baumannii
GCA_029774335.1	99.98125234	1.050764794	3	3972003	Complete	12	1	11	1	1	1	1	1	1	1	1	1	1	1	1	Acinetobacter baumannii	Acinetobacter baumannii
GCA_029774355.1	99.98125234	1.050764794	3	3971992	Complete	12	1	11	1	1	1	1	1	1	1	1	1	1	1	1	Acinetobacter baumannii	Acinetobacter baumannii
GCA_029814335.1	99.98125234	0.628046494	3	3975523	Complete	12	1	11	1	1	1	1	1	1	1	1	1	1	1	1	Acinetobacter baumannii	Acinetobacter baumannii
GCA_029814355.1	100	0	2	3924424	Complete	12	1	11	1	1	1	1	1	1	1	1	1	1	1	1	Acinetobacter baumannii	Acinetobacter baumannii
GCA_029814405.1	99.98125234	0.628046494	3	4020033	Complete	12	1	11	1	1	1	1	1	1	1	1	1	1	1	1	Acinetobacter baumannii	Acinetobacter baumannii
GCA_029814975.1	99.98125234	1.050764794	3	3973254	Complete	12	1	11	1	1	1	1	1	1	1	1	1	1	1	1	Acinetobacter baumannii	Acinetobacter baumannii
GCA_029839505.1	100	0	20	866281	Complete	12	1	11	1	1	1	1	1	1	1	1	1	1	1	1	Acinetobacter baumannii	Acinetobacter baumannii
GCA_029846925.1	100	0.273972603	24	368921	Complete	12	1	11	1	1	1	1	1	1	1	1	1	1	1	1	Acinetobacter baumannii	Acinetobacter baumannii
GCA_029846935.1	100	0.273972603	26	453803	Complete	12	1	11	1	1	1	1	1	1	1	1	1	1	1	1	Acinetobacter baumannii	Acinetobacter baumannii
GCA_029846975.1	100	0.273972603	25	365870	Complete	12	1	11	1	1	1	1	1	1	1	1	1	1	1	1	Acinetobacter baumannii	Acinetobacter baumannii
GCA_029846995.1	100	0	24	397244	Complete	12	1	11	1	1	1	1	1	1	1	1	1	1	1	1	Acinetobacter baumannii	Acinetobacter baumannii
GCA_029847015.1	100	0	39	475970	Complete	12	1	11	1	1	1	1	1	1	1	1	1	1	1	1	Acinetobacter baumannii	Acinetobacter baumannii
GCA_029847035.1	100	0	43	475973	Complete	12	1	11	1	1	1	1	1	1	1	1	1	1	1	1	Acinetobacter baumannii	Acinetobacter baumannii
GCA_029847055.1	100	0.352250489	25	985668	Complete	12	1	11	1	1	1	1	1	1	1	1	1	1	1	1	Acinetobacter baumannii	Acinetobacter baumannii
GCA_029847065.1	100	0.273972603	26	393732	Complete	12	1	11	1	1	1	1	1	1	1	1	1	1	1	1	Acinetobacter baumannii	Acinetobacter baumannii
GCA_029847095.1	100	0	42	349147	Complete	12	1	11	1	1	1	1	1	1	1	1	1	1	1	1	Acinetobacter baumannii	Acinetobacter baumannii
GCA_029847115.1	100	0.684931507	45	272454	Complete	12	1	11	1	1	1	1	1	1	1	1	1	1	1	1	Acinetobacter baumannii	Acinetobacter baumannii
GCA_029847135.1	100	0.273972603	27	464740	Complete	12	1	11	1	1	1	1	1	1	1	1	1	1	1	1	Acinetobacter baumannii	Acinetobacter baumannii
GCA_029847145.1	100	0.684931507	40	493212	Complete	12	1	11	1	1	1	1	1	1	1	1	1	1	1	1	Acinetobacter baumannii	Acinetobacter baumannii
GCA_029847175.1	100	0	31	467384	Complete	12	1	11	1	1	1	1	1	1	1	1	1	1	1	1	Acinetobacter baumannii	Acinetobacter baumannii
GCA_029847195.1	100	0.136986301	16	2065852	Complete	12	1	11	1	1	1	1	1	1	1	1	1	1	1	1	Acinetobacter baumannii	Acinetobacter baumannii
GCA_029847215.1	100	0.273972603	47	380988	Complete	12	1	12	1	1	1	1	1	1	1	1	1	1	1	1	Acinetobacter baumannii	Acinetobacter baumannii
GCA_029847235.1	100	0	41	416278	Complete	12	1	11	1	1	1	1	1	1	1	1	1	1	1	1	Acinetobacter baumannii	Acinetobacter baumannii
GCA_029847255.1	100	0	15	2041239	Complete	12	1	11	1	1	1	1	1	1	1	1	1	1	1	1	Acinetobacter baumannii	Acinetobacter baumannii
GCA_029847275.1	100	0.068493151	27	2301490	Complete	12	1	11	1	1	1	1	1	1	1	1	1	1	1	1	Acinetobacter baumannii	Acinetobacter baumannii
GCA_029847285.1	100	0	17	2101622	Complete	12	1	11	1	1	1	1	1	1	1	1	1	1	1	1	Acinetobacter baumannii	Acinetobacter baumannii
GCA_029847325.1	100	0.273972603	31	866548	Complete	12	1	11	1	1	1	1	1	1	1	1	1	1	1	1	Acinetobacter baumannii	Acinetobacter baumannii
GCA_029847375.1	100	0.547945205	32	329810	Complete	12	1	11	1	1	1	1	1	1	1	1	1	1	1	1	Acinetobacter baumannii	Acinetobacter baumannii
GCA_029847385.1	100	0.547945205	28	396431	Complete	12	1	11	1	1	1	1	1	1	1	1	1	1	1	1	Acinetobacter baumannii	Acinetobacter baumannii
GCA_029847455.2	99.44	1.58	2	3899864	Complete	12	1	11	1	1	1	1	1	1	1	1	1	1	1	1	Acinetobacter baumannii	Acinetobacter baumannii
GCA_029847505.1	100	0.273972603	27	735273	Complete	12	1	12	1	1	1	1	1	1	1	1	1	1	1	1	Acinetobacter baumannii	Acinetobacter baumannii
GCA_029847515.1	100	0	29	943005	Complete	12	1	12	1	1	1	1	1	1	1	1	1	1	1	1	Acinetobacter baumannii	Acinetobacter baumannii
GCA_029847575.1	100	0.273972603	31	461768	Complete	12	1	11	1	1	1	1	1	1	1	1	1	1	1	1	Acinetobacter baumannii	Acinetobacter baumannii
GCA_029847595.1	100	0.273972603	22	464972	Complete	12	1	11	1	1	1	1	1	1	1	1	1	1	1	1	Acinetobacter baumannii	Acinetobacter baumannii
GCA_029847625.1	100	0	33	385548	Complete	12	1	11	1	1	1	1	1	1	1	1	1	1	1	1	Acinetobacter baumannii	Acinetobacter baumannii
GCA_029847655.1	100	0	23	992518	Incomplete	2	1	0	0	1	0	0	0	0	0	0	0	0	0	1	Acinetobacter baumannii	Acinetobacter baumannii
GCA_029847675.1	100	0	24	333759	Complete	12	1	11	1	1	1	1	1	1	1	1	1	1	1	1	Acinetobacter baumannii	Acinetobacter baumannii
GCA_029847685.1	100	0	27	538054	Complete	12	1	11	1	1	1	1	1	1	1	1	1	1	1	1	Acinetobacter baumannii	Acinetobacter baumannii
GCA_029847715.1	100	0.273972603	34	473524	Complete	12	1	11	1	1	1	1	1	1	1	1	1	1	1	1	Acinetobacter baumannii	Acinetobacter baumannii
GCA_029847735.1	100	0	35	387858	Incomplete	2	1	0	0	1	0	0	0	0	0	0	0	0	0	1	Acinetobacter baumannii	Acinetobacter baumannii
GCA_029847755.1	100	0.136986301	45	350674	Complete	12	1	11	1	1	1	1	1	1	1	1	1	1	1	1	Acinetobacter baumannii	Acinetobacter baumannii
GCA_029847765.1	100	0.136986301	46	350674	Complete	12	1	11	1	1	1	1	1	1	1	1	1	1	1	1	Acinetobacter baumannii	Acinetobacter baumannii
GCA_029847775.1	100	0.730593607	31	466144	Complete	12	1	11	1	1	1	1	1	1	1	1	1	1	1	1	Acinetobacter baumannii	Acinetobacter baumannii
GCA_029847795.1	100	0.319634703	44	469376	Complete	12	1	11	1	1	1	1	1	1	1	1	1	1	1	1	Acinetobacter baumannii	Acinetobacter baumannii
GCA_029847835.1	100	0	22	686366	Complete	12	1	11	1	1	1	1	1	1	1	1	1	1	1	1	Acinetobacter baumannii	Acinetobacter baumannii
GCA_029847855.1	100	0.136986301	49	231807	Incomplete	2	1	0	0	1	0	0	0	0	0	0	0	0	0	1	Acinetobacter baumannii	Acinetobacter baumannii
GCA_029847895.1	100	0	45	246286	Complete	12	1	11	1	1	1	1	1	1	1	1	1	1	1	1	Acinetobacter baumannii	Acinetobacter baumannii
GCA_029847915.1	100	0.273972603	44	481268	Complete	12	1	11	1	1	1	1	1	1	1	1	1	1	1	1	Acinetobacter baumannii	Acinetobacter baumannii
GCA_029847935.1	100	0.547945205	42	369566	Complete	12	1	11	1	1	1	1	1	1	1	1	1	1	1	1	Acinetobacter baumannii	Acinetobacter baumannii
GCA_029847955.1	100	0.547945205	26	367381	Complete	12	1	11	1	1	1	1	1	1	1	1	1	1	1	1	Acinetobacter baumannii	Acinetobacter baumannii
GCA_029872015.1	99.98125234	0.982377203	3	4044720	Complete	12	1	11	1	1	1	1	1	1	1	1	1	1	1	1	Acinetobacter baumannii	Acinetobacter baumannii
GCA_029872025.1	99.98125234	0.993017765	6	4045922	Complete	12	1	11	1	1	1	1	1	1	1	1	1	1	1	1	Acinetobacter baumannii	Acinetobacter baumannii
GCA_029931545.1	100	0	2	3773314	Complete	12	1	11	1	1	1	1	1	1	1	1	1	1	1	1	Acinetobacter baumannii	Acinetobacter baumannii
GCA_030023885.1	100	0.136986301	24	258473	Complete	12	1	11	1	1	1	1	1	1	1	1	1	1	1	1	Acinetobacter baumannii	Acinetobacter baumannii
GCA_030026885.1	100	0	43	236733	Complete	12	1	11	1	1	1	1	1	1	1	1	1	1	1	1	Acinetobacter baumannii	Acinetobacter baumannii
GCA_030026965.1	100	0.684931507	23	2130016	Complete	12	1	12	1	1	1	1	1	1	1	1	1	1	1	1	Acinetobacter baumannii	Acinetobacter baumannii
GCA_030027985.1	100	0	2	3908916	Complete	12	1	11	1	1	1	1	1	1	1	1	1	1	1	1	Acinetobacter baumannii	Acinetobacter baumannii
GCA_030028005.1	100	0	2	3892434	Complete	12	1	11	1	1	1	1	1	1	1	1	1	1	1	1	Acinetobacter baumannii	Acinetobacter baumannii
GCA_030053475.1	100	0.410958904	7	3601926	Complete	12	1	12	1	1	1	1	1	1	1	1	1	1	1	1	Acinetobacter baumannii	Acinetobacter baumannii
GCA_030129885.1	100	0	22	530744	Complete	12	1	11	1	1	1	1	1	1	1	1	1	1	1	1	Acinetobacter baumannii	Acinetobacter baumannii
GCA_030129925.1	100	0	21	530744	Complete	12	1	11	1	1	1	1	1	1	1	1	1	1	1	1	Acinetobacter baumannii	Acinetobacter baumannii
GCA_030129955.1	100	0	19	530972	Complete	12	1	11	1	1	1	1	1	1	1	1	1	1	1	1	Acinetobacter baumannii	Acinetobacter baumannii
GCA_030129975.1	100	0	17	2156011	Complete	12	1	12	1	1	1	1	1	1	1	1	1	1	1	1	Acinetobacter baumannii	Acinetobacter baumannii
GCA_030130005.1	100	0	23	530729	Complete	12	1	11	1	1	1	1	1	1	1	1	1	1	1	1	Acinetobacter baumannii	Acinetobacter baumannii
GCA_030130025.1	100	0	15	2156011	Complete	12	1	12	1	1	1	1	1	1	1	1	1	1	1	1	Acinetobacter baumannii	Acinetobacter baumannii
GCA_030130045.1	100	0	28	386749	Complete	12	1	11	1	1	1	1	1	1	1	1	1	1	1	1	Acinetobacter baumannii	Acinetobacter baumannii
GCA_030130545.1	100	0	17	2156011	Complete	12	1	12	1	1	1	1	1	1	1	1	1	1	1	1	Acinetobacter baumannii	Acinetobacter baumannii
GCA_030130555.1	100	0	27	386749	Complete	12	1	11	1	1	1	1	1	1	1	1	1	1	1	1	Acinetobacter baumannii	Acinetobacter baumannii
GCA_030130585.1	100	0.410958904	18	909593	Complete	12	1	11	1	1	1	1	1	1	1	1	1	1	1	1	Acinetobacter baumannii	Acinetobacter baumannii
GCA_030130605.1	100	0	20	530972	Complete	12	1	11	1	1	1	1	1	1	1	1	1	1	1	1	Acinetobacter baumannii	Acinetobacter baumannii
GCA_030130645.1	100	0	20	448651	Complete	12	1	11	1	1	1	1	1	1	1	1	1	1	1	1	Acinetobacter baumannii	Acinetobacter baumannii
GCA_030130665.1	100	0	19	530972	Complete	12	1	11	1	1	1	1	1	1	1	1	1	1	1	1	Acinetobacter baumannii	Acinetobacter baumannii
GCA_030130685.1	100	0	28	386749	Complete	12	1	11	1	1	1	1	1	1	1	1	1	1	1	1	Acinetobacter baumannii	Acinetobacter baumannii
GCA_030130725.1	100	0	19	373660	Complete	12	1	12	1	1	1	1	1	1	1	1	1	1	1	1	Acinetobacter baumannii	Acinetobacter baumannii
GCA_030130735.1	100	0	18	728794	Complete	12	1	12	1	1	1	1	1	1	1	1	1	1	1	1	Acinetobacter baumannii	Acinetobacter baumannii
GCA_030130765.1	100	0	26	386749	Complete	12	1	11	1	1	1	1	1	1	1	1	1	1	1	1	Acinetobacter baumannii	Acinetobacter baumannii
GCA_030130785.1	100	0	15	2156011	Complete	12	1	12	1	1	1	1	1	1	1	1	1	1	1	1	Acinetobacter baumannii	Acinetobacter baumannii
GCA_030130825.1	100	0.136986301	24	464653	Complete	12	1	11	1	1	1	1	1	1	1	1	1	1	1	1	Acinetobacter baumannii	Acinetobacter baumannii
GCA_030130845.1	100	0	22	448651	Complete	12	1	11	1	1	1	1	1	1	1	1	1	1	1	1	Acinetobacter baumannii	Acinetobacter baumannii
GCA_030130865.1	100	0	24	530729	Complete	12	1	11	1	1	1	1	1	1	1	1	1	1	1	1	Acinetobacter baumannii	Acinetobacter baumannii
GCA_030130885.1	100	0	20	530729	Complete	12	1	11	1	1	1	1	1	1	1	1	1	1	1	1	Acinetobacter baumannii	Acinetobacter baumannii
GCA_030130895.1	100	0	27	386749	Complete	12	1	11	1	1	1	1	1	1	1	1	1	1	1	1	Acinetobacter baumannii	Acinetobacter baumannii
GCA_030130925.1	100	0	26	386749	Complete	12	1	11	1	1	1	1	1	1	1	1	1	1	1	1	Acinetobacter baumannii	Acinetobacter baumannii
GCA_030130935.1	100	0	42	257008	Complete	12	1	11	1	1	1	1	1	1	1	1	1	1	1	1	Acinetobacter baumannii	Acinetobacter baumannii
GCA_030130955.1	100	0	15	2156011	Complete	12	1	12	1	1	1	1	1	1	1	1	1	1	1	1	Acinetobacter baumannii	Acinetobacter baumannii
GCA_030130985.1	100	0	43	257008	Complete	12	1	11	1	1	1	1	1	1	1	1	1	1	1	1	Acinetobacter baumannii	Acinetobacter baumannii
GCA_030131005.1	100	0	22	530972	Complete	12	1	11	1	1	1	1	1	1	1	1	1	1	1	1	Acinetobacter baumannii	Acinetobacter baumannii
GCA_030131025.1	100	0	22	530744	Complete	12	1	11	1	1	1	1	1	1	1	1	1	1	1	1	Acinetobacter baumannii	Acinetobacter baumannii
GCA_030131045.1	100	0	23	530729	Complete	12	1	11	1	1	1	1	1	1	1	1	1	1	1	1	Acinetobacter baumannii	Acinetobacter baumannii
GCA_030131065.1	100	0	23	530744	Complete	12	1	11	1	1	1	1	1	1	1	1	1	1	1	1	Acinetobacter baumannii	Acinetobacter baumannii
GCA_030131085.1	100	0	17	1947779	Complete	12	1	12	1	1	1	1	1	1	1	1	1	1	1	1	Acinetobacter baumannii	Acinetobacter baumannii
GCA_030131125.1	100	0	22	530972	Complete	12	1	11	1	1	1	1	1	1	1	1	1	1	1	1	Acinetobacter baumannii	Acinetobacter baumannii
GCA_030131145.1	100	0.410958904	19	909758	Complete	12	1	11	1	1	1	1	1	1	1	1	1	1	1	1	Acinetobacter baumannii	Acinetobacter baumannii
GCA_030131155.1	100	0	21	530972	Complete	12	1	11	1	1	1	1	1	1	1	1	1	1	1	1	Acinetobacter baumannii	Acinetobacter baumannii
GCA_030131185.1	100	0.410958904	19	909758	Complete	12	1	11	1	1	1	1	1	1	1	1	1	1	1	1	Acinetobacter baumannii	Acinetobacter baumannii
GCA_030131195.1	100	0	28	386749	Complete	12	1	11	1	1	1	1	1	1	1	1	1	1	1	1	Acinetobacter baumannii	Acinetobacter baumannii
GCA_030131225.1	100	0.410958904	19	909758	Complete	12	1	11	1	1	1	1	1	1	1	1	1	1	1	1	Acinetobacter baumannii	Acinetobacter baumannii
GCA_030131265.1	100	0.410958904	19	909776	Complete	12	1	11	1	1	1	1	1	1	1	1	1	1	1	1	Acinetobacter baumannii	Acinetobacter baumannii
GCA_030131285.1	100	0	16	2156011	Complete	12	1	12	1	1	1	1	1	1	1	1	1	1	1	1	Acinetobacter baumannii	Acinetobacter baumannii
GCA_030131325.1	100	0.410958904	17	909758	Complete	12	1	11	1	1	1	1	1	1	1	1	1	1	1	1	Acinetobacter baumannii	Acinetobacter baumannii
GCA_030131345.1	100	0.410958904	19	909593	Complete	12	1	11	1	1	1	1	1	1	1	1	1	1	1	1	Acinetobacter baumannii	Acinetobacter baumannii
GCA_030131365.1	100	0	17	2156011	Complete	12	1	12	1	1	1	1	1	1	1	1	1	1	1	1	Acinetobacter baumannii	Acinetobacter baumannii
GCA_030131405.1	100	0	29	386749	Complete	12	1	11	1	1	1	1	1	1	1	1	1	1	1	1	Acinetobacter baumannii	Acinetobacter baumannii
GCA_030131425.1	100	0	19	373660	Complete	12	1	12	1	1	1	1	1	1	1	1	1	1	1	1	Acinetobacter baumannii	Acinetobacter baumannii
GCA_030131445.1	100	0	16	2156011	Complete	12	1	12	1	1	1	1	1	1	1	1	1	1	1	1	Acinetobacter baumannii	Acinetobacter baumannii
GCA_030131465.1	100	0	22	530972	Complete	12	1	11	1	1	1	1	1	1	1	1	1	1	1	1	Acinetobacter baumannii	Acinetobacter baumannii
GCA_030131485.1	100	0	17	2156011	Complete	12	1	12	1	1	1	1	1	1	1	1	1	1	1	1	Acinetobacter baumannii	Acinetobacter baumannii
GCA_030131505.1	100	0.410958904	17	909758	Complete	12	1	11	1	1	1	1	1	1	1	1	1	1	1	1	Acinetobacter baumannii	Acinetobacter baumannii
GCA_030131525.1	100	0.410958904	19	909758	Complete	12	1	11	1	1	1	1	1	1	1	1	1	1	1	1	Acinetobacter baumannii	Acinetobacter baumannii
GCA_030131545.1	100	0.410958904	19	909758	Complete	12	1	11	1	1	1	1	1	1	1	1	1	1	1	1	Acinetobacter baumannii	Acinetobacter baumannii
GCA_030131565.1	100	0.410958904	17	909758	Complete	12	1	11	1	1	1	1	1	1	1	1	1	1	1	1	Acinetobacter baumannii	Acinetobacter baumannii
GCA_030131585.1	100	0	18	728794	Complete	12	1	12	1	1	1	1	1	1	1	1	1	1	1	1	Acinetobacter baumannii	Acinetobacter baumannii
GCA_030131625.1	100	0	22	448651	Complete	12	1	11	1	1	1	1	1	1	1	1	1	1	1	1	Acinetobacter baumannii	Acinetobacter baumannii
GCA_030136845.1	99.98125234	0.628046494	47	167667	Complete	12	1	11	1	1	1	1	1	1	1	1	1	1	1	1	Acinetobacter baumannii	Acinetobacter baumannii
GCA_030137065.1	99.98125234	0.628046494	49	194415	Complete	12	1	11	1	1	1	1	1	1	1	1	1	1	1	1	Acinetobacter baumannii	Acinetobacter baumannii
GCA_030137145.1	99.98125234	0.628046494	48	194415	Complete	12	1	11	1	1	1	1	1	1	1	1	1	1	1	1	Acinetobacter baumannii	Acinetobacter baumannii
GCA_030137205.1	100	0.273972603	28	324330	Complete	12	1	12	1	1	1	1	1	1	1	1	1	1	1	1	Acinetobacter baumannii	Acinetobacter baumannii
GCA_030137225.1	99.98125234	0.628046494	49	194415	Complete	12	1	11	1	1	1	1	1	1	1	1	1	1	1	1	Acinetobacter baumannii	Acinetobacter baumannii
GCA_030137275.1	99.98125234	0.628046494	47	168071	Complete	12	1	11	1	1	1	1	1	1	1	1	1	1	1	1	Acinetobacter baumannii	Acinetobacter baumannii
GCA_030137465.1	100	0	36	195927	Complete	12	1	11	1	1	1	1	1	1	1	1	1	1	1	1	Acinetobacter baumannii	Acinetobacter baumannii
GCA_030137505.1	100	0.273972603	21	455406	Complete	12	1	11	1	1	1	1	1	1	1	1	1	1	1	1	Acinetobacter baumannii	Acinetobacter baumannii
GCA_030138745.1	99.98125234	0.628046494	49	162581	Complete	12	1	11	1	1	1	1	1	1	1	1	1	1	1	1	Acinetobacter baumannii	Acinetobacter baumannii
GCA_030138755.1	99.98125234	0.628046494	47	168071	Complete	12	1	11	1	1	1	1	1	1	1	1	1	1	1	1	Acinetobacter baumannii	Acinetobacter baumannii
GCA_030138905.1	99.98125234	0.628046494	45	164027	Complete	12	1	11	1	1	1	1	1	1	1	1	1	1	1	1	Acinetobacter baumannii	Acinetobacter baumannii
GCA_030139045.1	99.98125234	0.628046494	47	168071	Complete	12	1	11	1	1	1	1	1	1	1	1	1	1	1	1	Acinetobacter baumannii	Acinetobacter baumannii
GCA_030139265.1	99.98125234	0.628046494	46	168071	Complete	12	1	11	1	1	1	1	1	1	1	1	1	1	1	1	Acinetobacter baumannii	Acinetobacter baumannii
GCA_030139285.1	100	0.273972603	16	2054634	Complete	12	1	12	1	1	1	1	1	1	1	1	1	1	1	1	Acinetobacter baumannii	Acinetobacter baumannii
GCA_030139965.1	99.98125234	0.628046494	47	194416	Complete	12	1	11	1	1	1	1	1	1	1	1	1	1	1	1	Acinetobacter baumannii	Acinetobacter baumannii
GCA_030140025.1	100	0	33	401156	Complete	12	1	12	1	1	1	1	1	1	1	1	1	1	1	1	Acinetobacter baumannii	Acinetobacter baumannii
GCA_030140255.1	100	0	30	263012	Complete	12	1	11	1	1	1	1	1	1	1	1	1	1	1	1	Acinetobacter baumannii	Acinetobacter baumannii
GCA_030141005.1	99.98125234	0.628046494	47	168281	Complete	12	1	11	1	1	1	1	1	1	1	1	1	1	1	1	Acinetobacter baumannii	Acinetobacter baumannii
GCA_030141045.1	99.98125234	0.628046494	48	168071	Complete	12	1	11	1	1	1	1	1	1	1	1	1	1	1	1	Acinetobacter baumannii	Acinetobacter baumannii
GCA_030141125.1	99.98125234	0.628046494	45	168281	Complete	12	1	11	1	1	1	1	1	1	1	1	1	1	1	1	Acinetobacter baumannii	Acinetobacter baumannii
GCA_030141405.1	100	0	35	233270	Incomplete	2	1	0	0	1	0	0	0	0	0	0	0	0	0	1	Acinetobacter baumannii	Acinetobacter baumannii
GCA_030141435.1	100	0	16	1018914	Complete	12	1	11	1	1	1	1	1	1	1	1	1	1	1	1	Acinetobacter baumannii	Acinetobacter baumannii
GCA_030141465.1	100	1.095890411	18	440562	Complete	12	1	11	1	1	1	1	1	1	1	1	1	1	1	1	Acinetobacter baumannii	Acinetobacter baumannii
GCA_030168245.1	100	0	3	3985705	Complete	12	1	11	1	1	1	1	1	1	1	1	1	1	1	1	Acinetobacter baumannii	Acinetobacter baumannii
GCA_030168265.1	99.9543379	0	1	3763904	Complete	12	1	11	1	1	1	1	1	1	1	1	1	1	1	1	Acinetobacter baumannii	Acinetobacter baumannii
GCA_030168285.1	99.98125234	0.609298838	8	4000033	Complete	12	1	11	1	1	1	1	1	1	1	1	1	1	1	1	Acinetobacter baumannii	Acinetobacter baumannii
GCA_030197555.1	99.98125234	0.609298838	47	178298	Complete	12	1	11	1	1	1	1	1	1	1	1	1	1	1	1	Acinetobacter baumannii	Acinetobacter baumannii
GCA_030283985.1	99.98125234	0.646794151	2	4008762	Complete	12	1	11	1	1	1	1	1	1	1	1	1	1	1	1	Acinetobacter baumannii	Acinetobacter baumannii
GCA_030363915.1	100	0	25	444244	Complete	12	1	11	1	1	1	1	1	1	1	1	1	1	1	1	Acinetobacter baumannii	Acinetobacter baumannii
GCA_030364115.1	100	0.684931507	29	445569	Complete	12	1	11	1	1	1	1	1	1	1	1	1	1	1	1	Acinetobacter baumannii	Acinetobacter baumannii
GCA_030364255.1	99.7260274	0	43	442183	Complete	12	1	11	1	1	1	1	1	1	1	1	1	1	1	1	Acinetobacter baumannii	Acinetobacter baumannii
GCA_030364345.1	99.7260274	0.730593607	33	366944	Complete	12	1	11	1	1	1	1	1	1	1	1	1	1	1	1	Acinetobacter baumannii	Acinetobacter baumannii
GCA_030364835.1	100	0	32	347164	Complete	12	1	11	1	1	1	1	1	1	1	1	1	1	1	1	Acinetobacter baumannii	Acinetobacter baumannii
GCA_030364875.1	99.58755156	0.609298838	47	176979	Complete	12	1	11	1	1	1	1	1	1	1	1	1	1	1	1	Acinetobacter baumannii	Acinetobacter baumannii
GCA_030377345.1	100	0	2	4064874	Complete	12	1	11	1	1	1	1	1	1	1	1	1	1	1	1	Acinetobacter baumannii	Acinetobacter baumannii
GCA_030377405.1	100	0.273972603	3	4080178	Complete	12	1	11	1	1	1	1	1	1	1	1	1	1	1	1	Acinetobacter baumannii	Acinetobacter baumannii
GCA_030377425.1	100	0.273972603	2	4029858	Complete	12	1	11	1	1	1	1	1	1	1	1	1	1	1	1	Acinetobacter baumannii	Acinetobacter baumannii
GCA_030377465.1	100	0.273972603	3	4065799	Complete	12	1	11	1	1	1	1	1	1	1	1	1	1	1	1	Acinetobacter baumannii	Acinetobacter baumannii
GCA_030377475.1	100	0	5	4143051	Complete	12	1	11	1	1	1	1	1	1	1	1	1	1	1	1	Acinetobacter baumannii	Acinetobacter baumannii
GCA_030377625.1	100	0	4	4165708	Complete	12	1	11	1	1	1	1	1	1	1	1	1	1	1	1	Acinetobacter baumannii	Acinetobacter baumannii
GCA_030377635.1	100	0	4	4165679	Complete	12	1	11	1	1	1	1	1	1	1	1	1	1	1	1	Acinetobacter baumannii	Acinetobacter baumannii
GCA_030377655.1	100	0	2	4059619	Complete	12	1	11	1	1	1	1	1	1	1	1	1	1	1	1	Acinetobacter baumannii	Acinetobacter baumannii
GCA_030377725.1	100	0	2	4078191	Complete	12	1	11	1	1	1	1	1	1	1	1	1	1	1	1	Acinetobacter baumannii	Acinetobacter baumannii
GCA_030377755.1	100	0	2	4036771	Complete	12	1	11	1	1	1	1	1	1	1	1	1	1	1	1	Acinetobacter baumannii	Acinetobacter baumannii
GCA_030377795.1	100	0	28	375328	Complete	12	1	11	1	1	1	1	1	1	1	1	1	1	1	1	Acinetobacter baumannii	Acinetobacter baumannii
GCA_030377815.1	100	0	21	465794	Complete	12	1	11	1	1	1	1	1	1	1	1	1	1	1	1	Acinetobacter baumannii	Acinetobacter baumannii
GCA_030413705.1	100	0.136986301	5	4039269	Complete	12	1	11	1	1	1	1	1	1	1	1	1	1	1	1	Acinetobacter baumannii	Acinetobacter baumannii
GCA_030449105.1	100	0	32	473290	Complete	12	1	12	1	1	1	1	1	1	1	1	1	1	1	1	Acinetobacter baumannii	Acinetobacter baumannii
GCA_030484005.1	99.17808219	0	19	282590	Complete	12	1	11	1	1	1	1	1	1	1	1	1	1	1	1	Acinetobacter baumannii	Acinetobacter baumannii
GCA_030484025.1	98.63013699	0.684931507	31	222679	Complete	12	1	11	1	1	1	1	1	1	1	1	1	1	1	1	Acinetobacter baumannii	Acinetobacter baumannii
GCA_030484145.1	100	0	40	258788	Incomplete	2	1	0	0	1	0	0	0	0	0	0	0	0	0	1	Acinetobacter baumannii	Acinetobacter baumannii
GCA_030484175.1	99.7260274	0	20	358046	Complete	12	1	11	1	1	1	1	1	1	1	1	1	1	1	1	Acinetobacter baumannii	Acinetobacter baumannii
GCA_030484245.1	100	0	36	198248	Complete	12	1	11	1	1	1	1	1	1	1	1	1	1	1	1	Acinetobacter baumannii	Acinetobacter baumannii
GCA_030484285.1	100	0	29	363695	Complete	12	1	11	1	1	1	1	1	1	1	1	1	1	1	1	Acinetobacter baumannii	Acinetobacter baumannii
GCA_030484315.1	100	0.639269406	25	348343	Complete	12	1	11	1	1	1	1	1	1	1	1	1	1	1	1	Acinetobacter baumannii	Acinetobacter baumannii
GCA_030484535.1	100	0	46	252816	Complete	12	1	11	1	1	1	1	1	1	1	1	1	1	1	1	Acinetobacter baumannii	Acinetobacter baumannii
GCA_030484605.1	99.45205479	0.273972603	30	258372	Complete	12	1	11	1	1	1	1	1	1	1	1	1	1	1	1	Acinetobacter baumannii	Acinetobacter baumannii
GCA_030484655.1	100	0	16	468157	Complete	12	1	11	1	1	1	1	1	1	1	1	1	1	1	1	Acinetobacter baumannii	Acinetobacter baumannii
GCA_030484685.1	100	0	15	2054633	Complete	12	1	11	1	1	1	1	1	1	1	1	1	1	1	1	Acinetobacter baumannii	Acinetobacter baumannii
GCA_030484765.1	100	0	29	209988	Complete	12	1	11	1	1	1	1	1	1	1	1	1	1	1	1	Acinetobacter baumannii	Acinetobacter baumannii
GCA_030484785.1	100	0	33	288972	Incomplete	2	1	0	0	1	0	0	0	0	0	0	0	0	0	1	Acinetobacter baumannii	Acinetobacter baumannii
GCA_030484805.1	99.17808219	0.273972603	29	229442	Complete	12	1	11	1	1	1	1	1	1	1	1	1	1	1	1	Acinetobacter baumannii	Acinetobacter baumannii
GCA_030484925.1	100	0	26	256900	Complete	12	1	11	1	1	1	1	1	1	1	1	1	1	1	1	Acinetobacter baumannii	Acinetobacter baumannii
GCA_030484985.1	100	1.095890411	17	732283	Incomplete	1	1	0	0	0	0	0	0	0	0	0	0	0	0	1	Acinetobacter baumannii	Acinetobacter baumannii
GCA_030485285.1	99.7260274	0	26	245729	Complete	12	1	11	1	1	1	1	1	1	1	1	1	1	1	1	Acinetobacter baumannii	Acinetobacter baumannii
GCA_030485365.1	100	0	42	221217	Complete	12	1	11	1	1	1	1	1	1	1	1	1	1	1	1	Acinetobacter baumannii	Acinetobacter baumannii
GCA_030485375.1	100	0	40	275650	Complete	12	1	11	1	1	1	1	1	1	1	1	1	1	1	1	Acinetobacter baumannii	Acinetobacter baumannii
GCA_030485585.1	100	0.342465753	31	368805	Complete	12	1	11	1	1	1	1	1	1	1	1	1	1	1	1	Acinetobacter baumannii	Acinetobacter baumannii
GCA_030485705.1	99.94844394	1.021747282	12	2224371	Incomplete	9	2	5;3	0	1	1	1	1	1	1	1	1	0	0	1	Acinetobacter baumannii	Acinetobacter baumannii
GCA_030486165.1	99.15010624	0.903637045	15	1033923	Incomplete	2	1	0	0	1	0	0	0	0	0	0	0	0	0	1	Acinetobacter baumannii	Acinetobacter baumannii
GCA_030486225.1	100	0	43	259892	Incomplete	2	1	0	0	1	0	0	0	0	0	0	0	0	0	1	Acinetobacter baumannii	Acinetobacter baumannii
GCA_030486545.1	100	0	31	217862	Complete	12	1	11	1	1	1	1	1	1	1	1	1	1	1	1	Acinetobacter baumannii	Acinetobacter baumannii
GCA_030516315.1	100	0.136986301	45	349749	Complete	12	1	11	1	1	1	1	1	1	1	1	1	1	1	1	Acinetobacter baumannii	Acinetobacter baumannii
GCA_030516565.2	98.94977169	0	12	4039166	Incomplete	11	1	10	1	1	0	1	1	1	1	1	1	1	1	1	Acinetobacter baumannii	Acinetobacter baumannii
GCA_030516585.2	98.23676945	0.060654183	4	3970904	Complete	12	1	11	1	1	1	1	1	1	1	1	1	1	1	1	Acinetobacter baumannii	Acinetobacter baumannii
GCA_030552805.1	100	0	25	522447	Complete	12	1	11	1	1	1	1	1	1	1	1	1	1	1	1	Acinetobacter baumannii	Acinetobacter baumannii
GCA_030553875.1	100	0	21	360741	Complete	12	1	11	1	1	1	1	1	1	1	1	1	1	1	1	Acinetobacter baumannii	Acinetobacter baumannii
GCA_030553885.1	100	0	16	1018288	Complete	12	1	11	1	1	1	1	1	1	1	1	1	1	1	1	Acinetobacter baumannii	Acinetobacter baumannii
GCA_030553935.1	100	0	28	332522	Complete	12	1	11	1	1	1	1	1	1	1	1	1	1	1	1	Acinetobacter baumannii	Acinetobacter baumannii
GCA_030553955.1	100	0	31	535075	Complete	12	1	11	1	1	1	1	1	1	1	1	1	1	1	1	Acinetobacter baumannii	Acinetobacter baumannii
GCA_030553995.1	100	0.136986301	24	363538	Complete	12	1	11	1	1	1	1	1	1	1	1	1	1	1	1	Acinetobacter baumannii	Acinetobacter baumannii
GCA_030554015.1	100	0.136986301	31	468912	Complete	12	1	11	1	1	1	1	1	1	1	1	1	1	1	1	Acinetobacter baumannii	Acinetobacter baumannii
GCA_030554035.1	100	0.136986301	22	727807	Complete	12	1	11	1	1	1	1	1	1	1	1	1	1	1	1	Acinetobacter baumannii	Acinetobacter baumannii
GCA_030554055.1	100	0	25	466016	Complete	12	1	11	1	1	1	1	1	1	1	1	1	1	1	1	Acinetobacter baumannii	Acinetobacter baumannii
GCA_030554065.1	100	0	38	718028	Complete	12	1	11	1	1	1	1	1	1	1	1	1	1	1	1	Acinetobacter baumannii	Acinetobacter baumannii
GCA_030554115.1	100	0.95890411	24	457131	Complete	12	1	11	1	1	1	1	1	1	1	1	1	1	1	1	Acinetobacter baumannii	Acinetobacter baumannii
GCA_030554155.1	100	0.273972603	38	345988	Complete	12	1	11	1	1	1	1	1	1	1	1	1	1	1	1	Acinetobacter baumannii	Acinetobacter baumannii
GCA_030554175.1	100	0.639269406	48	456049	Complete	12	1	11	1	1	1	1	1	1	1	1	1	1	1	1	Acinetobacter baumannii	Acinetobacter baumannii
GCA_030554235.1	100	0.776255708	41	387360	Complete	12	1	11	1	1	1	1	1	1	1	1	1	1	1	1	Acinetobacter baumannii	Acinetobacter baumannii
GCA_030554245.1	100	0.776255708	47	364794	Complete	12	1	11	1	1	1	1	1	1	1	1	1	1	1	1	Acinetobacter baumannii	Acinetobacter baumannii
GCA_030554255.1	100	0	41	418007	Complete	12	1	11	1	1	1	1	1	1	1	1	1	1	1	1	Acinetobacter baumannii	Acinetobacter baumannii
GCA_030554295.1	100	0.273972603	30	399795	Complete	12	1	11	1	1	1	1	1	1	1	1	1	1	1	1	Acinetobacter baumannii	Acinetobacter baumannii
GCA_030554305.1	100	0	19	2079081	Complete	12	1	11	1	1	1	1	1	1	1	1	1	1	1	1	Acinetobacter baumannii	Acinetobacter baumannii
GCA_030554315.1	100	0	31	298212	Complete	12	1	11	1	1	1	1	1	1	1	1	1	1	1	1	Acinetobacter baumannii	Acinetobacter baumannii
GCA_030554375.1	100	0	46	578421	Complete	12	1	12	1	1	1	1	1	1	1	1	1	1	1	1	Acinetobacter baumannii	Acinetobacter baumannii
GCA_030554395.1	100	0.273972603	45	332427	Complete	12	1	11	1	1	1	1	1	1	1	1	1	1	1	1	Acinetobacter baumannii	Acinetobacter baumannii
GCA_030554415.1	100	0.273972603	34	461733	Complete	12	1	11	1	1	1	1	1	1	1	1	1	1	1	1	Acinetobacter baumannii	Acinetobacter baumannii
GCA_030554425.1	100	0.273972603	23	909653	Complete	12	1	11	1	1	1	1	1	1	1	1	1	1	1	1	Acinetobacter baumannii	Acinetobacter baumannii
GCA_030554455.1	100	0.684931507	34	196382	Complete	12	1	11	1	1	1	1	1	1	1	1	1	1	1	1	Acinetobacter baumannii	Acinetobacter baumannii
GCA_030554495.1	100	0.273972603	16	2110195	Complete	12	1	11	1	1	1	1	1	1	1	1	1	1	1	1	Acinetobacter baumannii	Acinetobacter baumannii
GCA_030554545.1	100	0	36	501170	Complete	12	1	11	1	1	1	1	1	1	1	1	1	1	1	1	Acinetobacter baumannii	Acinetobacter baumannii
GCA_030554575.1	100	0.136986301	49	464291	Complete	12	1	11	1	1	1	1	1	1	1	1	1	1	1	1	Acinetobacter baumannii	Acinetobacter baumannii
GCA_030554595.1	100	0	29	332742	Complete	12	1	11	1	1	1	1	1	1	1	1	1	1	1	1	Acinetobacter baumannii	Acinetobacter baumannii
GCA_030554605.1	100	0.273972603	26	500356	Complete	12	1	11	1	1	1	1	1	1	1	1	1	1	1	1	Acinetobacter baumannii	Acinetobacter baumannii
GCA_030554635.1	100	0	28	461988	Complete	12	1	11	1	1	1	1	1	1	1	1	1	1	1	1	Acinetobacter baumannii	Acinetobacter baumannii
GCA_030554665.1	100	0.456621005	29	479403	Complete	12	1	12	1	1	1	1	1	1	1	1	1	1	1	1	Acinetobacter baumannii	Acinetobacter baumannii
GCA_030555095.1	100	0.273972603	25	361522	Complete	12	1	11	1	1	1	1	1	1	1	1	1	1	1	1	Acinetobacter baumannii	Acinetobacter baumannii
GCA_030555125.1	99.7260274	0.342465753	31	369461	Complete	12	1	11	1	1	1	1	1	1	1	1	1	1	1	1	Acinetobacter baumannii	Acinetobacter baumannii
GCA_030555155.1	100	0	31	350523	Complete	12	1	11	1	1	1	1	1	1	1	1	1	1	1	1	Acinetobacter baumannii	Acinetobacter baumannii
GCA_030555195.1	100	0	18	2139463	Complete	12	1	11	1	1	1	1	1	1	1	1	1	1	1	1	Acinetobacter baumannii	Acinetobacter baumannii
GCA_030555215.1	100	0	20	1007442	Complete	12	1	11	1	1	1	1	1	1	1	1	1	1	1	1	Acinetobacter baumannii	Acinetobacter baumannii
GCA_030555235.1	100	0.547945205	30	894670	Complete	12	1	11	1	1	1	1	1	1	1	1	1	1	1	1	Acinetobacter baumannii	Acinetobacter baumannii
GCA_030585225.1	99.88282715	1.31985191	3	3951609	Complete	12	1	11	1	1	1	1	1	1	1	1	1	1	1	1	Acinetobacter baumannii	Acinetobacter baumannii
GCA_030585245.1	99.98125234	1.350136586	3	3943529	Complete	12	1	11	1	1	1	1	1	1	1	1	1	1	1	1	Acinetobacter baumannii	Acinetobacter baumannii
GCA_030585265.1	100	0	4	3684634	Complete	12	1	11	1	1	1	1	1	1	1	1	1	1	1	1	Acinetobacter baumannii	Acinetobacter baumannii
GCA_030585285.1	99.98125234	1.801041762	3	3972920	Complete	12	1	11	1	1	1	1	1	1	1	1	1	1	1	1	Acinetobacter baumannii	Acinetobacter baumannii
GCA_030585305.1	99.98125234	0.619939399	4	3892637	Complete	12	1	11	1	1	1	1	1	1	1	1	1	1	1	1	Acinetobacter baumannii	Acinetobacter baumannii
GCA_030585325.1	99.98125234	0.619939399	4	3908609	Complete	12	1	11	1	1	1	1	1	1	1	1	1	1	1	1	Acinetobacter baumannii	Acinetobacter baumannii
GCA_030585345.1	100	0	3	3981894	Complete	12	1	11	1	1	1	1	1	1	1	1	1	1	1	1	Acinetobacter baumannii	Acinetobacter baumannii
GCA_030585365.1	100	0	3	4029161	Complete	12	1	11	1	1	1	1	1	1	1	1	1	1	1	1	Acinetobacter baumannii	Acinetobacter baumannii
GCA_030585385.1	100	0	3	3992270	Complete	12	1	11	1	1	1	1	1	1	1	1	1	1	1	1	Acinetobacter baumannii	Acinetobacter baumannii
GCA_030585405.1	100	0	2	3956311	Complete	12	1	11	1	1	1	1	1	1	1	1	1	1	1	1	Acinetobacter baumannii	Acinetobacter baumannii
GCA_030649595.1	99.7260274	0	20	413472	Complete	12	1	11	1	1	1	1	1	1	1	1	1	1	1	1	Acinetobacter baumannii	Acinetobacter baumannii
GCA_030704325.1	99.98125234	0.628046494	2	3926622	Complete	12	1	11	1	1	1	1	1	1	1	1	1	1	1	1	Acinetobacter baumannii	Acinetobacter baumannii
GCA_030718975.1	99.98125234	0.628046494	2	4029133	Complete	12	1	11	1	1	1	1	1	1	1	1	1	1	1	1	Acinetobacter baumannii	Acinetobacter baumannii
GCA_030850265.1	100	0.136986301	19	475373	Complete	12	1	11	1	1	1	1	1	1	1	1	1	1	1	1	Acinetobacter baumannii	Acinetobacter baumannii
GCA_030851575.1	100	0.273972603	42	176530	Complete	12	1	11	1	1	1	1	1	1	1	1	1	1	1	1	Acinetobacter baumannii	Acinetobacter baumannii
GCA_031107615.2	100	1.689497717	30	474818	Complete	12	1	11	1	1	1	1	1	1	1	1	1	1	1	1	Acinetobacter baumannii	Acinetobacter baumannii
GCA_031107715.2	100	0.95890411	30	356192	Complete	12	1	11	1	1	1	1	1	1	1	1	1	1	1	1	Acinetobacter baumannii	Acinetobacter baumannii
GCA_031111205.2	100	1.506849315	25	474642	Complete	12	1	11	1	1	1	1	1	1	1	1	1	1	1	1	Acinetobacter baumannii	Acinetobacter baumannii
GCA_031115755.2	100	1.506849315	27	474598	Complete	12	1	11	1	1	1	1	1	1	1	1	1	1	1	1	Acinetobacter baumannii	Acinetobacter baumannii
GCA_031133985.2	100	1.643835616	47	216061	Complete	12	1	11	1	1	1	1	1	1	1	1	1	1	1	1	Acinetobacter baumannii	Acinetobacter baumannii
GCA_031134175.2	100	1.643835616	45	185603	Complete	12	1	11	1	1	1	1	1	1	1	1	1	1	1	1	Acinetobacter baumannii	Acinetobacter baumannii
GCA_031134375.2	100	2.191780822	33	458983	Incomplete	2	1	0	0	1	0	0	0	0	0	0	0	0	0	1	Acinetobacter baumannii	Acinetobacter baumannii
GCA_031134885.2	100	1.095890411	41	191475	Complete	12	1	11	1	1	1	1	1	1	1	1	1	1	1	1	Acinetobacter baumannii	Acinetobacter baumannii
GCA_031135985.2	100	1.232876712	48	405540	Incomplete	2	1	0	0	1	0	0	0	0	0	0	0	0	0	1	Acinetobacter baumannii	Acinetobacter baumannii
GCA_031137095.4	99.98125234	0.660854893	2	4130632	Complete	12	1	11	1	1	1	1	1	1	1	1	1	1	1	1	Acinetobacter baumannii	Acinetobacter baumannii
GCA_031143005.2	100	1.095890411	38	222049	Complete	12	1	11	1	1	1	1	1	1	1	1	1	1	1	1	Acinetobacter baumannii	Acinetobacter baumannii
GCA_031143615.2	100	1.369863014	43	216061	Complete	12	1	11	1	1	1	1	1	1	1	1	1	1	1	1	Acinetobacter baumannii	Acinetobacter baumannii
GCA_031143725.2	100	1.369863014	44	190386	Complete	12	1	11	1	1	1	1	1	1	1	1	1	1	1	1	Acinetobacter baumannii	Acinetobacter baumannii
GCA_031143785.2	100	1.917808219	45	185603	Complete	12	1	11	1	1	1	1	1	1	1	1	1	1	1	1	Acinetobacter baumannii	Acinetobacter baumannii
GCA_031144035.2	100	0.821917808	39	222605	Complete	12	1	11	1	1	1	1	1	1	1	1	1	1	1	1	Acinetobacter baumannii	Acinetobacter baumannii
GCA_031150485.2	100	1.917808219	40	222048	Complete	12	1	11	1	1	1	1	1	1	1	1	1	1	1	1	Acinetobacter baumannii	Acinetobacter baumannii
GCA_031156835.1	99.7260274	0.182648402	41	274372	Incomplete	2	1	0	0	1	0	0	0	0	0	0	0	0	0	1	Acinetobacter baumannii	Acinetobacter baumannii
GCA_031157735.1	100	0.410958904	44	258702	Incomplete	11	1	10	1	1	1	1	1	1	0	1	1	1	1	1	Acinetobacter baumannii	Acinetobacter baumannii
GCA_031157795.1	100	0.410958904	44	259030	Incomplete	11	1	10	1	1	1	1	1	1	0	1	1	1	1	1	Acinetobacter baumannii	Acinetobacter baumannii
GCA_031157905.1	100	0.410958904	43	258716	Incomplete	11	1	10	1	1	1	1	1	1	0	1	1	1	1	1	Acinetobacter baumannii	Acinetobacter baumannii
GCA_031157995.1	100	0.410958904	43	258526	Incomplete	11	1	10	1	1	1	1	1	1	0	1	1	1	1	1	Acinetobacter baumannii	Acinetobacter baumannii
GCA_031158015.1	100	0.410958904	47	259030	Incomplete	11	1	10	1	1	1	1	1	1	0	1	1	1	1	1	Acinetobacter baumannii	Acinetobacter baumannii
GCA_031158065.1	100	0.410958904	44	258702	Incomplete	11	1	10	1	1	1	1	1	1	0	1	1	1	1	1	Acinetobacter baumannii	Acinetobacter baumannii
GCA_031195675.1	99.98125234	0.628046494	48	127622	Incomplete	5	1	3	0	1	0	1	0	1	0	1	0	0	0	1	Acinetobacter baumannii	Acinetobacter baumannii
GCA_031195685.1	99.98125234	0.628046494	48	128651	Complete	12	1	11	1	1	1	1	1	1	1	1	1	1	1	1	Acinetobacter baumannii	Acinetobacter baumannii
GCA_031195955.1	99.98125234	0.628046494	48	119702	Complete	12	1	11	1	1	1	1	1	1	1	1	1	1	1	1	Acinetobacter baumannii	Acinetobacter baumannii
GCA_031196535.1	100	0	38	143663	Incomplete	2	1	0	0	1	0	0	0	0	0	0	0	0	0	1	Acinetobacter baumannii	Acinetobacter baumannii
GCA_031197715.1	99.98125234	0.628046494	44	130967	Complete	12	1	11	1	1	1	1	1	1	1	1	1	1	1	1	Acinetobacter baumannii	Acinetobacter baumannii
GCA_031347525.2	100	0.95890411	48	426393	Complete	12	1	11	1	1	1	1	1	1	1	1	1	1	1	1	Acinetobacter baumannii	Acinetobacter baumannii
GCA_031581665.1	99.7260274	0	18	2106011	Complete	12	1	11	1	1	1	1	1	1	1	1	1	1	1	1	Acinetobacter baumannii	Acinetobacter baumannii
GCA_031581685.1	99.7260274	0	19	682177	Complete	12	1	11	1	1	1	1	1	1	1	1	1	1	1	1	Acinetobacter baumannii	Acinetobacter baumannii
GCA_031581715.1	99.7260274	0	29	348625	Complete	12	1	11	1	1	1	1	1	1	1	1	1	1	1	1	Acinetobacter baumannii	Acinetobacter baumannii
GCA_031582045.1	99.7260274	0	49	348130	Complete	12	1	11	1	1	1	1	1	1	1	1	1	1	1	1	Acinetobacter baumannii	Acinetobacter baumannii
GCA_031582075.1	100	0	41	348877	Complete	12	1	11	1	1	1	1	1	1	1	1	1	1	1	1	Acinetobacter baumannii	Acinetobacter baumannii
GCA_031657675.2	100	1.96347032	49	275662	Complete	12	1	11	1	1	1	1	1	1	1	1	1	1	1	1	Acinetobacter baumannii	Acinetobacter baumannii
GCA_031731615.1	100	0.136986301	31	477934	Complete	12	1	11	1	1	1	1	1	1	1	1	1	1	1	1	Acinetobacter baumannii	Acinetobacter baumannii
GCA_031877025.1	100	2.465753425	48	269849	Complete	12	1	11	1	1	1	1	1	1	1	1	1	1	1	1	Acinetobacter baumannii	Acinetobacter baumannii
GCA_031877365.1	100	1.050228311	47	386693	Complete	12	1	11	1	1	1	1	1	1	1	1	1	1	1	1	Acinetobacter baumannii	Acinetobacter baumannii
GCA_031877565.1	100	0.95890411	36	469077	Complete	12	1	11	1	1	1	1	1	1	1	1	1	1	1	1	Acinetobacter baumannii	Acinetobacter baumannii
GCA_031877645.1	100	0.547945205	27	359501	Complete	12	1	11	1	1	1	1	1	1	1	1	1	1	1	1	Acinetobacter baumannii	Acinetobacter baumannii
GCA_031932265.1	100	0.136986301	47	414480	Complete	12	1	11	1	1	1	1	1	1	1	1	1	1	1	1	Acinetobacter baumannii	Acinetobacter baumannii
GCA_031932305.1	100	0.136986301	47	412723	Complete	12	1	11	1	1	1	1	1	1	1	1	1	1	1	1	Acinetobacter baumannii	Acinetobacter baumannii
GCA_031932325.1	100	0.136986301	40	412694	Complete	12	1	11	1	1	1	1	1	1	1	1	1	1	1	1	Acinetobacter baumannii	Acinetobacter baumannii
GCA_031932345.1	100	0.136986301	36	462116	Complete	12	1	11	1	1	1	1	1	1	1	1	1	1	1	1	Acinetobacter baumannii	Acinetobacter baumannii
GCA_032078405.2	100	1.780821918	28	473269	Complete	12	1	11	1	1	1	1	1	1	1	1	1	1	1	1	Acinetobacter baumannii	Acinetobacter baumannii
GCA_032302215.1	100	0.068493151	34	295727	Complete	12	1	11	1	1	1	1	1	1	1	1	1	1	1	1	Acinetobacter baumannii	Acinetobacter baumannii
GCA_032464125.1	98.99700037	0.628046494	41	176465	Incomplete	2	1	0	0	1	0	0	0	0	0	0	0	0	0	1	Acinetobacter baumannii	Acinetobacter baumannii
GCA_032464165.1	99.98125234	0.628046494	41	168944	Incomplete	10	1	9	0	1	1	1	1	1	1	1	1	0	1	1	Acinetobacter baumannii	Acinetobacter baumannii
GCA_032464185.1	99.58755156	0.628046494	46	147406	Incomplete	2	1	0	0	1	0	0	0	0	0	0	0	0	0	1	Acinetobacter baumannii	Acinetobacter baumannii
GCA_032600065.2	100	1.187214612	40	222048	Complete	12	1	11	1	1	1	1	1	1	1	1	1	1	1	1	Acinetobacter baumannii	Acinetobacter baumannii
GCA_032634445.3	98.82	0.17	4	3996282	Complete	12	1	11	1	1	1	1	1	1	1	1	1	1	1	1	Acinetobacter baumannii	Acinetobacter baumannii
GCA_032737665.1	100	1.232876712	24	2235856	Complete	12	1	12	1	1	1	1	1	1	1	1	1	1	1	1	Acinetobacter baumannii	Acinetobacter baumannii
GCA_032741315.1	100	1.780821918	22	2235301	Complete	12	1	12	1	1	1	1	1	1	1	1	1	1	1	1	Acinetobacter baumannii	Acinetobacter baumannii
GCA_032822615.1	100	0	1	3809697	Complete	12	1	11	1	1	1	1	1	1	1	1	1	1	1	1	Acinetobacter baumannii	Acinetobacter baumannii
GCA_032940115.1	100	0	35	245459	Complete	12	1	11	1	1	1	1	1	1	1	1	1	1	1	1	Acinetobacter baumannii	Acinetobacter baumannii
GCA_032940275.1	100	0	37	259086	Incomplete	2	1	0	0	1	0	0	0	0	0	0	0	0	0	1	Acinetobacter baumannii	Acinetobacter baumannii
GCA_032940295.1	100	0	27	478882	Complete	12	1	11	1	1	1	1	1	1	1	1	1	1	1	1	Acinetobacter baumannii	Acinetobacter baumannii
GCA_032940305.1	100	0	25	514517	Complete	12	1	11	1	1	1	1	1	1	1	1	1	1	1	1	Acinetobacter baumannii	Acinetobacter baumannii
GCA_032940335.1	100	0.228310502	18	472469	Complete	12	1	11	1	1	1	1	1	1	1	1	1	1	1	1	Acinetobacter baumannii	Acinetobacter baumannii
GCA_032940395.1	100	0.273972603	22	574705	Complete	12	1	11	1	1	1	1	1	1	1	1	1	1	1	1	Acinetobacter baumannii	Acinetobacter baumannii
GCA_032940475.1	100	0	27	364797	Complete	12	1	11	1	1	1	1	1	1	1	1	1	1	1	1	Acinetobacter baumannii	Acinetobacter baumannii
GCA_032940715.1	100	0	9	2352671	Complete	12	1	11	1	1	1	1	1	1	1	1	1	1	1	1	Acinetobacter baumannii	Acinetobacter baumannii
GCA_032940805.1	100	0	24	365331	Complete	12	1	11	1	1	1	1	1	1	1	1	1	1	1	1	Acinetobacter baumannii	Acinetobacter baumannii
GCA_032940855.1	100	0	42	192549	Incomplete	8	1	7	0	1	1	1	0	1	1	1	0	0	1	1	Acinetobacter baumannii	Acinetobacter baumannii
GCA_032941655.1	100	0	33	356349	Complete	12	1	11	1	1	1	1	1	1	1	1	1	1	1	1	Acinetobacter baumannii	Acinetobacter baumannii
GCA_032941715.1	100	0	35	294859	Complete	12	1	11	1	1	1	1	1	1	1	1	1	1	1	1	Acinetobacter baumannii	Acinetobacter baumannii
GCA_032944235.1	100	0	17	508210	Complete	12	1	11	1	1	1	1	1	1	1	1	1	1	1	1	Acinetobacter baumannii	Acinetobacter baumannii
GCA_033030705.1	100	0.547945205	14	3980041	Complete	12	1	11	1	1	1	1	1	1	1	1	1	1	1	1	Acinetobacter baumannii	Acinetobacter baumannii
GCA_033030945.1	100	0	10	3711595	Complete	12	1	12	1	1	1	1	1	1	1	1	1	1	1	1	Acinetobacter baumannii	Acinetobacter baumannii
GCA_033031075.1	100	0.365296804	19	3978987	Complete	12	1	11	1	1	1	1	1	1	1	1	1	1	1	1	Acinetobacter baumannii	Acinetobacter baumannii
GCA_033031125.1	100	0.821917808	10	4022866	Complete	12	1	11	1	1	1	1	1	1	1	1	1	1	1	1	Acinetobacter baumannii	Acinetobacter baumannii
GCA_033031145.1	100	0.273972603	44	667743	Complete	12	1	11	1	1	1	1	1	1	1	1	1	1	1	1	Acinetobacter baumannii	Acinetobacter baumannii
GCA_033034015.1	100	0.547945205	6	4034466	Complete	12	1	11	1	1	1	1	1	1	1	1	1	1	1	1	Acinetobacter baumannii	Acinetobacter baumannii
GCA_033034115.1	100	0.747716895	28	2430464	Complete	12	1	11	1	1	1	1	1	1	1	1	1	1	1	1	Acinetobacter baumannii	Acinetobacter baumannii
GCA_033100335.1	100	0	22	465665	Complete	12	1	11	1	1	1	1	1	1	1	1	1	1	1	1	Acinetobacter baumannii	Acinetobacter baumannii
GCA_033100415.1	100	0.078277886	36	347449	Complete	12	1	11	1	1	1	1	1	1	1	1	1	1	1	1	Acinetobacter baumannii	Acinetobacter baumannii
GCA_033100435.1	100	0.456621005	33	460953	Complete	12	1	11	1	1	1	1	1	1	1	1	1	1	1	1	Acinetobacter baumannii	Acinetobacter baumannii
GCA_033100455.1	100	0	27	834978	Complete	12	1	11	1	1	1	1	1	1	1	1	1	1	1	1	Acinetobacter baumannii	Acinetobacter baumannii
GCA_033100475.1	100	0	34	277411	Complete	12	1	11	1	1	1	1	1	1	1	1	1	1	1	1	Acinetobacter baumannii	Acinetobacter baumannii
GCA_033100495.1	100	0	32	468747	Complete	12	1	11	1	1	1	1	1	1	1	1	1	1	1	1	Acinetobacter baumannii	Acinetobacter baumannii
GCA_033100515.1	100	0.136986301	42	391086	Complete	12	1	11	1	1	1	1	1	1	1	1	1	1	1	1	Acinetobacter baumannii	Acinetobacter baumannii
GCA_033100535.1	100	0	27	460643	Complete	12	1	11	1	1	1	1	1	1	1	1	1	1	1	1	Acinetobacter baumannii	Acinetobacter baumannii
GCA_033100555.1	100	0.273972603	21	1906911	Complete	12	1	11	1	1	1	1	1	1	1	1	1	1	1	1	Acinetobacter baumannii	Acinetobacter baumannii
GCA_033100575.1	100	0.821917808	39	483937	Complete	12	1	12	1	1	1	1	1	1	1	1	1	1	1	1	Acinetobacter baumannii	Acinetobacter baumannii
GCA_033100595.1	100	0	38	364267	Complete	12	1	11	1	1	1	1	1	1	1	1	1	1	1	1	Acinetobacter baumannii	Acinetobacter baumannii
GCA_033100615.1	100	0	28	968970	Complete	12	1	11	1	1	1	1	1	1	1	1	1	1	1	1	Acinetobacter baumannii	Acinetobacter baumannii
GCA_033100635.1	100	0	26	467158	Complete	12	1	11	1	1	1	1	1	1	1	1	1	1	1	1	Acinetobacter baumannii	Acinetobacter baumannii
GCA_033100655.1	100	0	36	520651	Complete	12	1	12	1	1	1	1	1	1	1	1	1	1	1	1	Acinetobacter baumannii	Acinetobacter baumannii
GCA_033100695.1	100	0	28	505930	Complete	12	1	11	1	1	1	1	1	1	1	1	1	1	1	1	Acinetobacter baumannii	Acinetobacter baumannii
GCA_033100735.1	100	0	15	2088640	Complete	12	1	11	1	1	1	1	1	1	1	1	1	1	1	1	Acinetobacter baumannii	Acinetobacter baumannii
GCA_033101855.1	100	0.273972603	46	465381	Complete	12	1	12	1	1	1	1	1	1	1	1	1	1	1	1	Acinetobacter baumannii	Acinetobacter baumannii
GCA_033101935.1	99.7260274	0.593607306	47	379814	Complete	12	1	11	1	1	1	1	1	1	1	1	1	1	1	1	Acinetobacter baumannii	Acinetobacter baumannii
GCA_033101955.1	100	0.410958904	47	302774	Complete	12	1	11	1	1	1	1	1	1	1	1	1	1	1	1	Acinetobacter baumannii	Acinetobacter baumannii
GCA_033101975.1	100	0.273972603	36	349856	Complete	12	1	11	1	1	1	1	1	1	1	1	1	1	1	1	Acinetobacter baumannii	Acinetobacter baumannii
GCA_033101995.1	100	0.365296804	29	488047	Complete	12	1	12	1	1	1	1	1	1	1	1	1	1	1	1	Acinetobacter baumannii	Acinetobacter baumannii
GCA_033102015.1	100	0	39	353304	Complete	12	1	11	1	1	1	1	1	1	1	1	1	1	1	1	Acinetobacter baumannii	Acinetobacter baumannii
GCA_033102035.1	100	0.273972603	43	370863	Complete	12	1	11	1	1	1	1	1	1	1	1	1	1	1	1	Acinetobacter baumannii	Acinetobacter baumannii
GCA_033102055.1	100	0	46	298097	Complete	12	1	11	1	1	1	1	1	1	1	1	1	1	1	1	Acinetobacter baumannii	Acinetobacter baumannii
GCA_033102075.1	100	0.273972603	20	1013346	Complete	12	1	11	1	1	1	1	1	1	1	1	1	1	1	1	Acinetobacter baumannii	Acinetobacter baumannii
GCA_033102095.1	100	0	30	457871	Complete	12	1	11	1	1	1	1	1	1	1	1	1	1	1	1	Acinetobacter baumannii	Acinetobacter baumannii
GCA_033102115.1	100	0	38	345686	Complete	12	1	11	1	1	1	1	1	1	1	1	1	1	1	1	Acinetobacter baumannii	Acinetobacter baumannii
GCA_033102155.1	100	0	25	970817	Complete	12	1	11	1	1	1	1	1	1	1	1	1	1	1	1	Acinetobacter baumannii	Acinetobacter baumannii
GCA_033102175.1	100	0.136986301	28	411863	Complete	12	1	11	1	1	1	1	1	1	1	1	1	1	1	1	Acinetobacter baumannii	Acinetobacter baumannii
GCA_033102195.1	100	0.136986301	35	364285	Complete	12	1	11	1	1	1	1	1	1	1	1	1	1	1	1	Acinetobacter baumannii	Acinetobacter baumannii
GCA_033102215.1	100	0	26	416374	Complete	12	1	11	1	1	1	1	1	1	1	1	1	1	1	1	Acinetobacter baumannii	Acinetobacter baumannii
GCA_033102255.1	100	0.273972603	19	839540	Complete	12	1	11	1	1	1	1	1	1	1	1	1	1	1	1	Acinetobacter baumannii	Acinetobacter baumannii
GCA_033102275.1	100	0.410958904	45	476267	Incomplete	5	1	3	0	1	0	1	0	1	0	1	0	0	0	1	Acinetobacter baumannii	Acinetobacter baumannii
GCA_033102295.1	100	0.410958904	38	481702	Complete	12	1	11	1	1	1	1	1	1	1	1	1	1	1	1	Acinetobacter baumannii	Acinetobacter baumannii
GCA_033102315.1	100	0.547945205	42	319690	Complete	12	1	11	1	1	1	1	1	1	1	1	1	1	1	1	Acinetobacter baumannii	Acinetobacter baumannii
GCA_033102325.1	100	0.273972603	38	464202	Complete	12	1	11	1	1	1	1	1	1	1	1	1	1	1	1	Acinetobacter baumannii	Acinetobacter baumannii
GCA_033102375.1	100	0.273972603	40	474065	Complete	12	1	12	1	1	1	1	1	1	1	1	1	1	1	1	Acinetobacter baumannii	Acinetobacter baumannii
GCA_033102395.1	100	0.273972603	24	884462	Complete	12	1	11	1	1	1	1	1	1	1	1	1	1	1	1	Acinetobacter baumannii	Acinetobacter baumannii
GCA_033102415.1	100	0	46	375179	Complete	12	1	11	1	1	1	1	1	1	1	1	1	1	1	1	Acinetobacter baumannii	Acinetobacter baumannii
GCA_033102435.1	100	0	18	2199536	Complete	12	1	11	1	1	1	1	1	1	1	1	1	1	1	1	Acinetobacter baumannii	Acinetobacter baumannii
GCA_033102455.1	100	0	25	936882	Complete	12	1	11	1	1	1	1	1	1	1	1	1	1	1	1	Acinetobacter baumannii	Acinetobacter baumannii
GCA_033102475.1	100	0.273972603	19	839540	Complete	12	1	11	1	1	1	1	1	1	1	1	1	1	1	1	Acinetobacter baumannii	Acinetobacter baumannii
GCA_033102495.1	100	0.273972603	19	839540	Complete	12	1	11	1	1	1	1	1	1	1	1	1	1	1	1	Acinetobacter baumannii	Acinetobacter baumannii
GCA_033102515.1	100	0	20	892566	Complete	12	1	11	1	1	1	1	1	1	1	1	1	1	1	1	Acinetobacter baumannii	Acinetobacter baumannii
GCA_033102555.1	100	0.639269406	41	377427	Complete	12	1	11	1	1	1	1	1	1	1	1	1	1	1	1	Acinetobacter baumannii	Acinetobacter baumannii
GCA_033102575.1	100	0	29	470589	Complete	12	1	11	1	1	1	1	1	1	1	1	1	1	1	1	Acinetobacter baumannii	Acinetobacter baumannii
GCA_033102595.1	100	0	37	347166	Complete	12	1	11	1	1	1	1	1	1	1	1	1	1	1	1	Acinetobacter baumannii	Acinetobacter baumannii
GCA_033102655.1	100	0.365296804	33	322603	Complete	12	1	11	1	1	1	1	1	1	1	1	1	1	1	1	Acinetobacter baumannii	Acinetobacter baumannii
GCA_033102675.1	100	0.136986301	30	349032	Complete	12	1	11	1	1	1	1	1	1	1	1	1	1	1	1	Acinetobacter baumannii	Acinetobacter baumannii
GCA_033102695.1	100	0.342465753	43	369701	Complete	12	1	11	1	1	1	1	1	1	1	1	1	1	1	1	Acinetobacter baumannii	Acinetobacter baumannii
GCA_033102715.1	100	0.054794521	21	424084	Complete	12	1	11	1	1	1	1	1	1	1	1	1	1	1	1	Acinetobacter baumannii	Acinetobacter baumannii
GCA_033102735.1	100	0	17	661986	Incomplete	2	1	0	0	1	0	0	0	0	0	0	0	0	0	1	Acinetobacter baumannii	Acinetobacter baumannii
GCA_033102755.1	100	0.547945205	30	327688	Complete	12	1	11	1	1	1	1	1	1	1	1	1	1	1	1	Acinetobacter baumannii	Acinetobacter baumannii
GCA_033102775.1	100	0.547945205	37	369564	Complete	12	1	11	1	1	1	1	1	1	1	1	1	1	1	1	Acinetobacter baumannii	Acinetobacter baumannii
GCA_033102795.1	100	0.273972603	32	399795	Complete	12	1	11	1	1	1	1	1	1	1	1	1	1	1	1	Acinetobacter baumannii	Acinetobacter baumannii
GCA_033102815.1	100	0.547945205	35	455930	Complete	12	1	11	1	1	1	1	1	1	1	1	1	1	1	1	Acinetobacter baumannii	Acinetobacter baumannii
GCA_033102835.1	100	0.547945205	38	327693	Complete	12	1	11	1	1	1	1	1	1	1	1	1	1	1	1	Acinetobacter baumannii	Acinetobacter baumannii
GCA_033102845.1	100	0	30	364308	Complete	12	1	11	1	1	1	1	1	1	1	1	1	1	1	1	Acinetobacter baumannii	Acinetobacter baumannii
GCA_033102875.1	100	0.273972603	40	370006	Complete	12	1	11	1	1	1	1	1	1	1	1	1	1	1	1	Acinetobacter baumannii	Acinetobacter baumannii
GCA_033102895.1	100	0	30	576008	Complete	12	1	11	1	1	1	1	1	1	1	1	1	1	1	1	Acinetobacter baumannii	Acinetobacter baumannii
GCA_033102915.1	100	0.410958904	40	369876	Complete	12	1	11	1	1	1	1	1	1	1	1	1	1	1	1	Acinetobacter baumannii	Acinetobacter baumannii
GCA_033102935.1	100	0.365296804	25	882022	Complete	12	1	11	1	1	1	1	1	1	1	1	1	1	1	1	Acinetobacter baumannii	Acinetobacter baumannii
GCA_033102955.1	100	0.684931507	29	477624	Complete	12	1	11	1	1	1	1	1	1	1	1	1	1	1	1	Acinetobacter baumannii	Acinetobacter baumannii
GCA_033102975.1	100	0	29	358200	Complete	12	1	11	1	1	1	1	1	1	1	1	1	1	1	1	Acinetobacter baumannii	Acinetobacter baumannii
GCA_033103035.1	100	0	25	834909	Complete	12	1	11	1	1	1	1	1	1	1	1	1	1	1	1	Acinetobacter baumannii	Acinetobacter baumannii
GCA_033103055.1	100	0.410958904	29	385420	Complete	12	1	11	1	1	1	1	1	1	1	1	1	1	1	1	Acinetobacter baumannii	Acinetobacter baumannii
GCA_033103075.1	100	1.141552511	28	1034995	Complete	12	1	11	1	1	1	1	1	1	1	1	1	1	1	1	Acinetobacter baumannii	Acinetobacter baumannii
GCA_033103095.1	100	0.273972603	34	351310	Complete	12	1	11	1	1	1	1	1	1	1	1	1	1	1	1	Acinetobacter baumannii	Acinetobacter baumannii
GCA_033103115.1	100	0.273972603	37	332188	Complete	12	1	12	1	1	1	1	1	1	1	1	1	1	1	1	Acinetobacter baumannii	Acinetobacter baumannii
GCA_033103135.1	100	0	28	834909	Complete	12	1	11	1	1	1	1	1	1	1	1	1	1	1	1	Acinetobacter baumannii	Acinetobacter baumannii
GCA_033103195.1	100	0.95890411	20	462248	Complete	12	1	11	1	1	1	1	1	1	1	1	1	1	1	1	Acinetobacter baumannii	Acinetobacter baumannii
GCA_033142155.1	100	0.136986301	17	475068	Complete	12	1	11	1	1	1	1	1	1	1	1	1	1	1	1	Acinetobacter baumannii	Acinetobacter baumannii
GCA_033181005.1	99.98125234	0.628046494	2	3975597	Complete	12	1	11	1	1	1	1	1	1	1	1	1	1	1	1	Acinetobacter baumannii	Acinetobacter baumannii
GCA_033181805.1	99.98125234	0.609298838	3	3908746	Incomplete	2	1	0	0	1	0	0	0	0	0	0	0	0	0	1	Acinetobacter baumannii	Acinetobacter baumannii
GCA_033187155.1	99.98125234	0.609298838	1	3877839	Complete	12	1	11	1	1	1	1	1	1	1	1	1	1	1	1	Acinetobacter baumannii	Acinetobacter baumannii
GCA_033187975.1	99.98125234	0.609298838	1	3842192	Complete	12	1	11	1	1	1	1	1	1	1	1	1	1	1	1	Acinetobacter baumannii	Acinetobacter baumannii
GCA_033188675.1	99.98125234	0.609298838	1	3850979	Complete	12	1	11	1	1	1	1	1	1	1	1	1	1	1	1	Acinetobacter baumannii	Acinetobacter baumannii
GCA_033189435.1	99.98125234	0.609298838	1	3824214	Complete	12	1	11	1	1	1	1	1	1	1	1	1	1	1	1	Acinetobacter baumannii	Acinetobacter baumannii
GCA_033189955.1	99.19385077	0.609298838	2	3877162	Incomplete	2	1	0	0	1	0	0	0	0	0	0	0	0	0	1	Acinetobacter baumannii	Acinetobacter baumannii
GCA_033189995.1	99.98125234	0.609298838	1	3842503	Complete	12	1	11	1	1	1	1	1	1	1	1	1	1	1	1	Acinetobacter baumannii	Acinetobacter baumannii
GCA_033190015.1	100	0	1	3945407	Complete	12	1	11	1	1	1	1	1	1	1	1	1	1	1	1	Acinetobacter baumannii	Acinetobacter baumannii
GCA_033190095.1	100	0	1	3962234	Complete	12	1	12	1	1	1	1	1	1	1	1	1	1	1	1	Acinetobacter baumannii	Acinetobacter baumannii
GCA_033190675.1	99.98125234	0.609298838	1	3841316	Complete	12	1	11	1	1	1	1	1	1	1	1	1	1	1	1	Acinetobacter baumannii	Acinetobacter baumannii
GCA_033190815.1	99.98125234	0.609298838	1	3840805	Complete	12	1	11	1	1	1	1	1	1	1	1	1	1	1	1	Acinetobacter baumannii	Acinetobacter baumannii
GCA_033191195.1	99.98125234	0.609298838	1	3841318	Complete	12	1	11	1	1	1	1	1	1	1	1	1	1	1	1	Acinetobacter baumannii	Acinetobacter baumannii
GCA_033191435.1	99.98125234	0.609298838	1	3831295	Complete	12	1	11	1	1	1	1	1	1	1	1	1	1	1	1	Acinetobacter baumannii	Acinetobacter baumannii
GCA_033192035.1	100	0	4	3997947	Incomplete	2	1	0	0	1	0	0	0	0	0	0	0	0	0	1	Acinetobacter baumannii	Acinetobacter baumannii
GCA_033194575.1	99.78440195	1.021747282	2	4049901	Complete	12	1	11	1	1	1	1	1	1	1	1	1	1	1	1	Acinetobacter baumannii	Acinetobacter baumannii
GCA_033194595.1	99.98125234	0.628046494	2	4063514	Complete	12	1	11	1	1	1	1	1	1	1	1	1	1	1	1	Acinetobacter baumannii	Acinetobacter baumannii
GCA_033345455.1	99.7260274	0.95890411	33	506077	Complete	12	1	11	1	1	1	1	1	1	1	1	1	1	1	1	Acinetobacter baumannii	Acinetobacter baumannii
GCA_033378915.2	99.38	0.25	2	4033245	Complete	12	1	11	1	1	1	1	1	1	1	1	1	1	1	1	Acinetobacter baumannii	Acinetobacter baumannii
GCA_033469325.1	100	0.547945205	5	3915620	Complete	12	1	11	1	1	1	1	1	1	1	1	1	1	1	1	Acinetobacter baumannii	Acinetobacter baumannii
GCA_033612615.1	99.94	0.65	2	3682338	Complete	12	1	11	1	1	1	1	1	1	1	1	1	1	1	1	Acinetobacter baumannii	Acinetobacter baumannii
GCA_034081005.1	99.38	0.17	4	3790387	Complete	12	1	11	1	1	1	1	1	1	1	1	1	1	1	1	Acinetobacter baumannii	Acinetobacter baumannii
GCA_034083075.1	99.94		2	3921766	Complete	12	1	11	1	1	1	1	1	1	1	1	1	1	1	1	Acinetobacter baumannii	Acinetobacter baumannii
GCA_034126645.2	99.94	0.17	2	4009122	Incomplete	4	1	0	1	1	0	0	0	0	0	0	0	1	0	1	Acinetobacter baumannii	Acinetobacter baumannii
GCA_034126905.2	99.79	0.17	2	3927218	Incomplete	4	1	0	1	1	0	0	0	0	0	0	0	1	0	1	Acinetobacter baumannii	Acinetobacter baumannii
GCA_034296475.1	99.69	0.25	41	264245	Complete	12	1	11	1	1	1	1	1	1	1	1	1	1	1	1	Acinetobacter baumannii	Acinetobacter baumannii
GCA_034296595.1	98.34	0.78	4	3571159	Incomplete	1	1	0	0	0	0	0	0	0	0	0	0	0	0	1	Acinetobacter baumannii	Acinetobacter baumannii
GCA_034296805.1	99.58	0.53	11	3438876	Complete	12	1	11	1	1	1	1	1	1	1	1	1	1	1	1	Acinetobacter baumannii	Acinetobacter baumannii
GCA_034296925.1	99.69	0.25	46	229739	Complete	12	1	11	1	1	1	1	1	1	1	1	1	1	1	1	Acinetobacter baumannii	Acinetobacter baumannii
GCA_034331205.2	98.82	0.17	5	4040533	Complete	12	1	11	1	1	1	1	1	1	1	1	1	1	1	1	Acinetobacter baumannii	Acinetobacter baumannii
GCA_034365725.1	99.69	0.92	49	303212	Complete	12	1	11	1	1	1	1	1	1	1	1	1	1	1	1	Acinetobacter baumannii	Acinetobacter baumannii
GCA_034365785.1	99.69	0.92	48	254157	Complete	12	1	11	1	1	1	1	1	1	1	1	1	1	1	1	Acinetobacter baumannii	Acinetobacter baumannii
GCA_034422775.1	97.92	0.25	10	3860344	Incomplete	5	1	4	0	1	0	1	0	1	0	1	0	0	0	1	Acinetobacter baumannii	Acinetobacter baumannii
GCA_034422815.1	97.25	0.41	3	3931541	Incomplete	2	1	0	0	1	0	0	0	0	0	0	0	0	0	1	Acinetobacter baumannii	Acinetobacter baumannii
GCA_034427255.1	99.68	0.53	3	4076644	Complete	12	1	11	1	1	1	1	1	1	1	1	1	1	1	1	Acinetobacter baumannii	Acinetobacter baumannii
GCA_034494405.1	98.45	1.36	5	4154379	Complete	12	1	11	1	1	1	1	1	1	1	1	1	1	1	1	Acinetobacter baumannii	Acinetobacter baumannii
GCA_035666135.1	99.86	0.28	1	3892683	Complete	12	1	11	1	1	1	1	1	1	1	1	1	1	1	1	Acinetobacter baumannii	Acinetobacter baumannii
GCA_035753605.1	99.22	0.17	1	3918444	Complete	12	1	11	1	1	1	1	1	1	1	1	1	1	1	1	Acinetobacter baumannii	Acinetobacter baumannii
GCA_035754475.1	98.99	0.25	1	3958574	Complete	12	1	11	1	1	1	1	1	1	1	1	1	1	1	1	Acinetobacter baumannii	Acinetobacter baumannii
GCA_035788155.1	99.61	0.4	41	474556	Complete	12	1	12	1	1	1	1	1	1	1	1	1	1	1	1	Acinetobacter baumannii	Acinetobacter baumannii
GCA_035937495.1	98.4	1.44	1	4038658	Complete	12	1	11	1	1	1	1	1	1	1	1	1	1	1	1	Acinetobacter baumannii	Acinetobacter baumannii
GCA_036287255.1	99.78	0.17	4	3820822	Incomplete	2	1	0	0	1	0	0	0	0	0	0	0	0	0	1	Acinetobacter baumannii	Acinetobacter baumannii
GCA_036287275.1	99.94	0.17	4	3994026	Incomplete	2	1	0	0	1	0	0	0	0	0	0	0	0	0	1	Acinetobacter baumannii	Acinetobacter baumannii
GCA_036289585.1	99.75	0.25	5	3996578	Complete	12	1	11	1	1	1	1	1	1	1	1	1	1	1	1	Acinetobacter baumannii	Acinetobacter baumannii
GCA_036289625.1	99.46	0.25	3	3892392	Complete	12	1	11	1	1	1	1	1	1	1	1	1	1	1	1	Acinetobacter baumannii	Acinetobacter baumannii
GCA_036289645.1	99.83	0.59	8	2369936	Complete	12	1	11	1	1	1	1	1	1	1	1	1	1	1	1	Acinetobacter baumannii	Acinetobacter baumannii
GCA_036289665.1	99.83	0.25	8	2369936	Complete	12	1	11	1	1	1	1	1	1	1	1	1	1	1	1	Acinetobacter baumannii	Acinetobacter baumannii
GCA_036289685.1	99.83	0.25	3	4077746	Complete	12	1	11	1	1	1	1	1	1	1	1	1	1	1	1	Acinetobacter baumannii	Acinetobacter baumannii
GCA_036289705.1	99.83	0.25	6	2173087	Complete	12	1	11	1	1	1	1	1	1	1	1	1	1	1	1	Acinetobacter baumannii	Acinetobacter baumannii
GCA_036289725.1	99.12	0.25	3	3946013	Complete	12	1	11	1	1	1	1	1	1	1	1	1	1	1	1	Acinetobacter baumannii	Acinetobacter baumannii
GCA_036289745.1	99.83	0.25	3	4097485	Complete	12	1	11	1	1	1	1	1	1	1	1	1	1	1	1	Acinetobacter baumannii	Acinetobacter baumannii
GCA_036289795.1	99.7	0.25	2	3915120	Complete	12	1	11	1	1	1	1	1	1	1	1	1	1	1	1	Acinetobacter baumannii	Acinetobacter baumannii
GCA_036441095.1	99.94	0.7	38	346812	Complete	12	1	11	1	1	1	1	1	1	1	1	1	1	1	1	Acinetobacter baumannii	Acinetobacter baumannii
GCA_036528435.1	99.19	0.47	23	2235171	Complete	12	1	12	1	1	1	1	1	1	1	1	1	1	1	1	Acinetobacter baumannii	Acinetobacter baumannii
GCA_036528475.1	99.19	0.47	31	589085	Complete	12	1	11	1	1	1	1	1	1	1	1	1	1	1	1	Acinetobacter baumannii	Acinetobacter baumannii
GCA_036541205.1	98.38	0.97	20	2563199	Complete	12	1	12	1	1	1	1	1	1	1	1	1	1	1	1	Acinetobacter baumannii	Acinetobacter baumannii
GCA_036584025.1	100	0	4	3879180	Complete	12	1	11	1	1	1	1	1	1	1	1	1	1	1	1	Acinetobacter baumannii	Acinetobacter baumannii
GCA_036601155.1	99.57	0.17	4	4001395	Complete	12	1	11	1	1	1	1	1	1	1	1	1	1	1	1	Acinetobacter baumannii	Acinetobacter baumannii
GCA_036602705.1	99.57	0.17	3	4021883	Complete	12	1	11	1	1	1	1	1	1	1	1	1	1	1	1	Acinetobacter baumannii	Acinetobacter baumannii
GCA_036629795.1	100	2.602739726	47	501906	Complete	12	1	11	1	1	1	1	1	1	1	1	1	1	1	1	Acinetobacter baumannii	Acinetobacter baumannii
GCA_036689575.1	100	0	1	3904433	Complete	12	1	11	1	1	1	1	1	1	1	1	1	1	1	1	Acinetobacter baumannii	Acinetobacter baumannii
GCA_036701095.1	100	0.068493151	3	3664921	Incomplete	4	1	0	0	1	0	0	0	1	0	1	0	0	0	1	Acinetobacter baumannii	Acinetobacter baumannii
GCA_036718155.2	99.54	0.7	3	4004850	Complete	12	1	11	1	1	1	1	1	1	1	1	1	1	1	1	Acinetobacter baumannii	Acinetobacter baumannii
GCA_036870965.1	98.49	0.17	7	3935091	Complete	12	1	11	1	1	1	1	1	1	1	1	1	1	1	1	Acinetobacter baumannii	Acinetobacter baumannii
GCA_036872575.1	99.86	0.17	3	3935574	Complete	12	1	11	1	1	1	1	1	1	1	1	1	1	1	1	Acinetobacter baumannii	Acinetobacter baumannii
GCA_036872585.1	99.78	0.17	3	3981629	Complete	12	1	11	1	1	1	1	1	1	1	1	1	1	1	1	Acinetobacter baumannii	Acinetobacter baumannii
GCA_036904455.1	99.94	0.34	27	319517	Complete	12	1	11	1	1	1	1	1	1	1	1	1	1	1	1	Acinetobacter baumannii	Acinetobacter baumannii
GCA_036988355.1	100	2.785388128	40	459984	Complete	12	1	11	1	1	1	1	1	1	1	1	1	1	1	1	Acinetobacter baumannii	Acinetobacter baumannii
GCA_037007985.1	100	0	49	461813	Complete	12	1	11	1	1	1	1	1	1	1	1	1	1	1	1	Acinetobacter baumannii	Acinetobacter baumannii
GCA_037008005.1	100	0	35	435338	Complete	12	1	11	1	1	1	1	1	1	1	1	1	1	1	1	Acinetobacter baumannii	Acinetobacter baumannii
GCA_037008045.1	100	0.039138943	27	910610	Incomplete	2	1	0	0	1	0	0	0	0	0	0	0	0	0	1	Acinetobacter baumannii	Acinetobacter baumannii
GCA_037008085.1	100	0.136986301	33	468881	Complete	12	1	11	1	1	1	1	1	1	1	1	1	1	1	1	Acinetobacter baumannii	Acinetobacter baumannii
GCA_037008105.1	100	0	42	347700	Complete	12	1	11	1	1	1	1	1	1	1	1	1	1	1	1	Acinetobacter baumannii	Acinetobacter baumannii
GCA_037008125.1	100	0.684931507	30	838693	Complete	12	1	11	1	1	1	1	1	1	1	1	1	1	1	1	Acinetobacter baumannii	Acinetobacter baumannii
GCA_037008165.1	100	0.273972603	38	467751	Complete	12	1	11	1	1	1	1	1	1	1	1	1	1	1	1	Acinetobacter baumannii	Acinetobacter baumannii
GCA_037008185.1	100	0.593607306	46	264199	Complete	12	1	12	1	1	1	1	1	1	1	1	1	1	1	1	Acinetobacter baumannii	Acinetobacter baumannii
GCA_037008205.1	100	0.365296804	49	317270	Complete	12	1	11	1	1	1	1	1	1	1	1	1	1	1	1	Acinetobacter baumannii	Acinetobacter baumannii
GCA_037008265.1	100	0.136986301	33	352132	Complete	12	1	11	1	1	1	1	1	1	1	1	1	1	1	1	Acinetobacter baumannii	Acinetobacter baumannii
GCA_037008285.1	100	0.273972603	37	369493	Complete	12	1	11	1	1	1	1	1	1	1	1	1	1	1	1	Acinetobacter baumannii	Acinetobacter baumannii
GCA_037008305.1	100	0	22	2079863	Complete	12	1	11	1	1	1	1	1	1	1	1	1	1	1	1	Acinetobacter baumannii	Acinetobacter baumannii
GCA_037008325.1	100	0	16	2102766	Complete	12	1	11	1	1	1	1	1	1	1	1	1	1	1	1	Acinetobacter baumannii	Acinetobacter baumannii
GCA_037008345.1	100	0.068493151	16	2097592	Complete	12	1	11	1	1	1	1	1	1	1	1	1	1	1	1	Acinetobacter baumannii	Acinetobacter baumannii
GCA_037008365.1	100	0	30	463983	Complete	12	1	11	1	1	1	1	1	1	1	1	1	1	1	1	Acinetobacter baumannii	Acinetobacter baumannii
GCA_037008405.1	100	0.365296804	35	361786	Complete	12	1	11	1	1	1	1	1	1	1	1	1	1	1	1	Acinetobacter baumannii	Acinetobacter baumannii
GCA_037008425.1	100	0	14	2174662	Complete	12	1	11	1	1	1	1	1	1	1	1	1	1	1	1	Acinetobacter baumannii	Acinetobacter baumannii
GCA_037008445.1	100	0	15	2074641	Complete	12	1	11	1	1	1	1	1	1	1	1	1	1	1	1	Acinetobacter baumannii	Acinetobacter baumannii
GCA_037008465.1	100	0	17	457635	Complete	12	1	11	1	1	1	1	1	1	1	1	1	1	1	1	Acinetobacter baumannii	Acinetobacter baumannii
GCA_037008485.1	100	0.136986301	37	507308	Complete	12	1	11	1	1	1	1	1	1	1	1	1	1	1	1	Acinetobacter baumannii	Acinetobacter baumannii
GCA_037008495.1	100	0	40	270312	Complete	12	1	11	1	1	1	1	1	1	1	1	1	1	1	1	Acinetobacter baumannii	Acinetobacter baumannii
GCA_037008525.1	100	0.547945205	35	348223	Complete	12	1	11	1	1	1	1	1	1	1	1	1	1	1	1	Acinetobacter baumannii	Acinetobacter baumannii
GCA_037008665.2	98.8	0.17	5	3983649	Complete	12	1	11	1	1	1	1	1	1	1	1	1	1	1	1	Acinetobacter baumannii	Acinetobacter baumannii
GCA_037008745.2	99.19	0.17	3	4056338	Complete	12	1	11	1	1	1	1	1	1	1	1	1	1	1	1	Acinetobacter baumannii	Acinetobacter baumannii
GCA_037039675.1	98.74	0.5	1	3948245	Complete	12	1	11	1	1	1	1	1	1	1	1	1	1	1	1	Acinetobacter baumannii	Acinetobacter baumannii
GCA_037118705.1	100	0.273972603	27	407704	Complete	12	1	11	1	1	1	1	1	1	1	1	1	1	1	1	Acinetobacter baumannii	Acinetobacter baumannii
GCA_037118785.1	100	0.273972603	35	189793	Complete	12	1	11	1	1	1	1	1	1	1	1	1	1	1	1	Acinetobacter baumannii	Acinetobacter baumannii
GCA_037120295.1	100	0.273972603	48	273675	Complete	12	1	11	1	1	1	1	1	1	1	1	1	1	1	1	Acinetobacter baumannii	Acinetobacter baumannii
GCA_037120335.1	100	0	48	190468	Complete	12	1	11	1	1	1	1	1	1	1	1	1	1	1	1	Acinetobacter baumannii	Acinetobacter baumannii
GCA_037215885.1	99.16	0.25	3	4041416	Complete	12	1	11	1	1	1	1	1	1	1	1	1	1	1	1	Acinetobacter baumannii	Acinetobacter baumannii
GCA_037414935.1	100	0.136986301	17	475373	Complete	12	1	11	1	1	1	1	1	1	1	1	1	1	1	1	Acinetobacter baumannii	Acinetobacter baumannii
GCA_037429075.2	99.19	0.17	3	4056388	Complete	12	1	11	1	1	1	1	1	1	1	1	1	1	1	1	Acinetobacter baumannii	Acinetobacter baumannii
GCA_037434445.1	100	2.602739726	26	388640	Complete	12	1	11	1	1	1	1	1	1	1	1	1	1	1	1	Acinetobacter baumannii	Acinetobacter baumannii
GCA_037516595.1	100	2.602739726	43	388594	Complete	12	1	11	1	1	1	1	1	1	1	1	1	1	1	1	Acinetobacter baumannii	Acinetobacter baumannii
GCA_037555525.1	100	1.095890411	47	203254	Incomplete	11	1	9	0	1	1	1	1	1	1	1	1	1	1	1	Acinetobacter baumannii	Acinetobacter baumannii
GCA_037721985.1	100	0	48	199540	Complete	12	1	11	1	1	1	1	1	1	1	1	1	1	1	1	Acinetobacter baumannii	Acinetobacter baumannii
GCA_037724705.1	99.8630137	0.273972603	45	144085	Complete	12	1	11	1	1	1	1	1	1	1	1	1	1	1	1	Acinetobacter baumannii	Acinetobacter baumannii
GCA_037724825.1	100	0.684931507	37	206681	Complete	12	1	11	1	1	1	1	1	1	1	1	1	1	1	1	Acinetobacter baumannii	Acinetobacter baumannii
GCA_037751415.2	98.82	0.17	5	3994412	Complete	12	1	11	1	1	1	1	1	1	1	1	1	1	1	1	Acinetobacter baumannii	Acinetobacter baumannii
GCA_037935245.1	100	1.643835616	47	269395	Incomplete	2	1	0	0	1	0	0	0	0	0	0	0	0	0	1	Acinetobacter baumannii	Acinetobacter baumannii
GCA_037939845.1	98.48	1.07	3	3787180	Incomplete	2	1	0	0	1	0	0	0	0	0	0	0	0	0	1	Acinetobacter baumannii	Acinetobacter baumannii
GCA_038069235.2	99.83	0.25	3	3933474	Complete	12	1	11	1	1	1	1	1	1	1	1	1	1	1	1	Acinetobacter baumannii	Acinetobacter baumannii
GCA_038069255.2	99.83	0.25	3	3936628	Complete	12	1	11	1	1	1	1	1	1	1	1	1	1	1	1	Acinetobacter baumannii	Acinetobacter baumannii
GCA_038098625.1	99.5	0.25	1	3894933	Complete	12	1	11	1	1	1	1	1	1	1	1	1	1	1	1	Acinetobacter baumannii	Acinetobacter baumannii
GCA_038156415.1	100	1.232876712	27	469652	Complete	12	1	11	1	1	1	1	1	1	1	1	1	1	1	1	Acinetobacter baumannii	Acinetobacter baumannii
GCA_038390695.1	100	1.780821918	25	474632	Complete	12	1	11	1	1	1	1	1	1	1	1	1	1	1	1	Acinetobacter baumannii	Acinetobacter baumannii
GCA_038418265.2	99.78	0.25	2	3933752	Complete	12	1	11	1	1	1	1	1	1	1	1	1	1	1	1	Acinetobacter baumannii	Acinetobacter baumannii
GCA_038418285.2	99.79	0.25	3	3969786	Complete	12	1	11	1	1	1	1	1	1	1	1	1	1	1	1	Acinetobacter baumannii	Acinetobacter baumannii
GCA_038418365.2	98.63	0.17	3	3980841	Complete	12	1	11	1	1	1	1	1	1	1	1	1	1	1	1	Acinetobacter baumannii	Acinetobacter baumannii
GCA_038441195.1	99.61	0.17	4	3922459	Complete	12	1	11	1	1	1	1	1	1	1	1	1	1	1	1	Acinetobacter baumannii	Acinetobacter baumannii
GCA_038441205.1	99.94	0.25	4	4034054	Complete	12	1	11	1	1	1	1	1	1	1	1	1	1	1	1	Acinetobacter baumannii	Acinetobacter baumannii
GCA_038441215.1	99.94	0.25	3	4102098	Complete	12	1	11	1	1	1	1	1	1	1	1	1	1	1	1	Acinetobacter baumannii	Acinetobacter baumannii
GCA_038441225.1	99.94	0.25	2	3912496	Incomplete	2	1	0	0	1	0	0	0	0	0	0	0	0	0	1	Acinetobacter baumannii	Acinetobacter baumannii
GCA_038441235.1	99.94	0.17	3	4028712	Complete	12	1	11	1	1	1	1	1	1	1	1	1	1	1	1	Acinetobacter baumannii	Acinetobacter baumannii
GCA_038441245.1	99.75	0.17	2	4097773	Complete	12	1	11	1	1	1	1	1	1	1	1	1	1	1	1	Acinetobacter baumannii	Acinetobacter baumannii
GCA_038441255.1	99.44	0.25	3	3879730	Complete	12	1	11	1	1	1	1	1	1	1	1	1	1	1	1	Acinetobacter baumannii	Acinetobacter baumannii
GCA_038441325.1	99.41	0.34	6	3964944	Incomplete	5	1	4	0	1	0	1	0	1	0	1	0	0	0	1	Acinetobacter baumannii	Acinetobacter baumannii
GCA_038442095.1	99.79	0.68	5	3816144	Incomplete	2	1	0	0	1	0	0	0	0	0	0	0	0	0	1	Acinetobacter baumannii	Acinetobacter baumannii
GCA_038442125.1	99.79	0.42	3	3888287	Incomplete	2	1	0	0	1	0	0	0	0	0	0	0	0	0	1	Acinetobacter baumannii	Acinetobacter baumannii
GCA_038442225.1	99.75	0.53	2	4084924	Complete	12	1	11	1	1	1	1	1	1	1	1	1	1	1	1	Acinetobacter baumannii	Acinetobacter baumannii
GCA_038442235.1	99.64	0.53	2	3984359	Complete	12	1	11	1	1	1	1	1	1	1	1	1	1	1	1	Acinetobacter baumannii	Acinetobacter baumannii
GCA_038442265.1	99.52	0.53	2	4017757	Complete	12	1	11	1	1	1	1	1	1	1	1	1	1	1	1	Acinetobacter baumannii	Acinetobacter baumannii
GCA_038442275.1	99.64	0.53	2	4027485	Complete	12	1	11	1	1	1	1	1	1	1	1	1	1	1	1	Acinetobacter baumannii	Acinetobacter baumannii
GCA_038442285.1	98.46	0.27	1	3877559	Incomplete	2	1	0	0	1	0	0	0	0	0	0	0	0	0	1	Acinetobacter baumannii	Acinetobacter baumannii
GCA_038442295.1	98.61	0.53	2	3692337	Incomplete	2	1	0	0	1	0	0	0	0	0	0	0	0	0	1	Acinetobacter baumannii	Acinetobacter baumannii
GCA_038442305.1	98.64	0.53	1	4013624	Complete	12	1	11	1	1	1	1	1	1	1	1	1	1	1	1	Acinetobacter baumannii	Acinetobacter baumannii
GCA_038442375.1	99.52	0.53	2	3971674	Complete	12	1	11	1	1	1	1	1	1	1	1	1	1	1	1	Acinetobacter baumannii	Acinetobacter baumannii
GCA_038442385.1	98.67	0.53	2	3687116	Incomplete	2	1	0	0	1	0	0	0	0	0	0	0	0	0	1	Acinetobacter baumannii	Acinetobacter baumannii
GCA_038442395.1	98.64	0.48	1	4015145	Complete	12	1	11	1	1	1	1	1	1	1	1	1	1	1	1	Acinetobacter baumannii	Acinetobacter baumannii
GCA_038442405.1	99.75	0.53	2	3974547	Complete	12	1	11	1	1	1	1	1	1	1	1	1	1	1	1	Acinetobacter baumannii	Acinetobacter baumannii
GCA_038442415.1	99.75	0.53	2	4018678	Complete	12	1	11	1	1	1	1	1	1	1	1	1	1	1	1	Acinetobacter baumannii	Acinetobacter baumannii
GCA_038442425.1	99.75	0.53	2	4060980	Complete	12	1	11	1	1	1	1	1	1	1	1	1	1	1	1	Acinetobacter baumannii	Acinetobacter baumannii
GCA_038442555.1	99.75	0.53	2	4029029	Complete	12	1	11	1	1	1	1	1	1	1	1	1	1	1	1	Acinetobacter baumannii	Acinetobacter baumannii
GCA_038442565.1	99.75	0.53	2	4062013	Complete	12	1	11	1	1	1	1	1	1	1	1	1	1	1	1	Acinetobacter baumannii	Acinetobacter baumannii
GCA_038442575.1	99.75	0.53	2	4063898	Complete	12	1	11	1	1	1	1	1	1	1	1	1	1	1	1	Acinetobacter baumannii	Acinetobacter baumannii
GCA_038442585.1	99.75	0.53	2	4063881	Complete	12	1	11	1	1	1	1	1	1	1	1	1	1	1	1	Acinetobacter baumannii	Acinetobacter baumannii
GCA_038442635.1	99.75	0.53	2	4061790	Complete	12	1	11	1	1	1	1	1	1	1	1	1	1	1	1	Acinetobacter baumannii	Acinetobacter baumannii
GCA_038522965.2	99.94	0.17	2	3889148	Complete	12	1	11	1	1	1	1	1	1	1	1	1	1	1	1	Acinetobacter baumannii	Acinetobacter baumannii
GCA_038627255.2	99.94	0.17	2	3884767	Complete	12	1	11	1	1	1	1	1	1	1	1	1	1	1	1	Acinetobacter baumannii	Acinetobacter baumannii
GCA_038627275.2	99.94	0.17	2	3895133	Complete	12	1	11	1	1	1	1	1	1	1	1	1	1	1	1	Acinetobacter baumannii	Acinetobacter baumannii
GCA_038627335.2	99.19	0.34	4	4055299	Complete	12	1	11	1	1	1	1	1	1	1	1	1	1	1	1	Acinetobacter baumannii	Acinetobacter baumannii
GCA_038983805.1	99.42	0.25	3	3957714	Complete	12	1	11	1	1	1	1	1	1	1	1	1	1	1	1	Acinetobacter baumannii	Acinetobacter baumannii
GCA_038985835.1	99.61	0.17	2	4034913	Complete	12	1	11	1	1	1	1	1	1	1	1	1	1	1	1	Acinetobacter baumannii	Acinetobacter baumannii
GCA_038987955.1	99.61	0.59	2	4144235	Complete	12	1	11	1	1	1	1	1	1	1	1	1	1	1	1	Acinetobacter baumannii	Acinetobacter baumannii
GCA_038990075.1	99.05	0.89	5	3893302	Incomplete	2	1	0	0	1	0	0	0	0	0	0	0	0	0	1	Acinetobacter baumannii	Acinetobacter baumannii
GCA_038992355.1	99.61	0.25	2	3950277	Complete	12	1	11	1	1	1	1	1	1	1	1	1	1	1	1	Acinetobacter baumannii	Acinetobacter baumannii
GCA_038993615.1	99.83	0.25	3	3962015	Complete	12	1	11	1	1	1	1	1	1	1	1	1	1	1	1	Acinetobacter baumannii	Acinetobacter baumannii
GCA_038995905.1	99.58	0.17	3	3938025	Complete	12	1	11	1	1	1	1	1	1	1	1	1	1	1	1	Acinetobacter baumannii	Acinetobacter baumannii
GCA_038998165.1	99.54	0.25	2	3997810	Incomplete	2	1	0	0	1	0	0	0	0	0	0	0	0	0	1	Acinetobacter baumannii	Acinetobacter baumannii
GCA_039057575.1	99.58755156	0.609298838	48	253561	Complete	12	1	11	1	1	1	1	1	1	1	1	1	1	1	1	Acinetobacter baumannii	Acinetobacter baumannii
GCA_039057635.1	99.98125234	0.609298838	48	229786	Complete	12	1	11	1	1	1	1	1	1	1	1	1	1	1	1	Acinetobacter baumannii	Acinetobacter baumannii
GCA_039057675.1	99.98125234	0.609298838	49	171836	Complete	12	1	11	1	1	1	1	1	1	1	1	1	1	1	1	Acinetobacter baumannii	Acinetobacter baumannii
GCA_039518815.2	99.83	0.25	2	3899843	Complete	12	1	11	1	1	1	1	1	1	1	1	1	1	1	1	Acinetobacter baumannii	Acinetobacter baumannii
GCA_039545565.1	99.61	0.25	6	4111123	Complete	12	1	11	1	1	1	1	1	1	1	1	1	1	1	1	Acinetobacter baumannii	Acinetobacter baumannii
GCA_039566025.1	99.83	0.25	2	3974434	Complete	12	1	11	1	1	1	1	1	1	1	1	1	1	1	1	Acinetobacter baumannii	Acinetobacter baumannii
GCA_039568425.1	99.86	0.11	41	380215	Complete	12	1	11	1	1	1	1	1	1	1	1	1	1	1	1	Acinetobacter baumannii	Acinetobacter baumannii
GCA_039568565.1	99.94	1.33	33	352527	Complete	12	1	11	1	1	1	1	1	1	1	1	1	1	1	1	Acinetobacter baumannii	Acinetobacter baumannii
GCA_039653385.2	98.82	0.17	5	4044931	Complete	12	1	11	1	1	1	1	1	1	1	1	1	1	1	1	Acinetobacter baumannii	Acinetobacter baumannii
GCA_039654205.1	98.8	0.17	5	3989019	Complete	12	1	11	1	1	1	1	1	1	1	1	1	1	1	1	Acinetobacter baumannii	Acinetobacter baumannii
GCA_039658505.1	99.5	0.17	1	3972539	Complete	12	1	11	1	1	1	1	1	1	1	1	1	1	1	1	Acinetobacter baumannii	Acinetobacter baumannii
GCA_039661895.1	100	0.684931507	28	474598	Complete	12	1	11	1	1	1	1	1	1	1	1	1	1	1	1	Acinetobacter baumannii	Acinetobacter baumannii
GCA_039677705.1	99.61	1.75	41	188417	Complete	12	1	11	1	1	1	1	1	1	1	1	1	1	1	1	Acinetobacter baumannii	Acinetobacter baumannii
GCA_039677765.1	99.61	1.75	39	235659	Complete	12	1	11	1	1	1	1	1	1	1	1	1	1	1	1	Acinetobacter baumannii	Acinetobacter baumannii
GCA_039701065.1	99.72	0.59	2	3989228	Complete	12	1	11	1	1	1	1	1	1	1	1	1	1	1	1	Acinetobacter baumannii	Acinetobacter baumannii
GCA_039715225.1	100	0.547945205	23	1027575	Complete	12	1	12	1	1	1	1	1	1	1	1	1	1	1	1	Acinetobacter baumannii	Acinetobacter baumannii
GCA_039715305.1	100	0.547945205	32	860685	Complete	12	1	11	1	1	1	1	1	1	1	1	1	1	1	1	Acinetobacter baumannii	Acinetobacter baumannii
GCA_039715355.1	100	0	38	367995	Complete	12	1	11	1	1	1	1	1	1	1	1	1	1	1	1	Acinetobacter baumannii	Acinetobacter baumannii
GCA_039715395.1	100	0	23	903206	Complete	12	1	11	1	1	1	1	1	1	1	1	1	1	1	1	Acinetobacter baumannii	Acinetobacter baumannii
GCA_039715415.1	100	0	49	172003	Incomplete	2	1	0	0	1	0	0	0	0	0	0	0	0	0	1	Acinetobacter baumannii	Acinetobacter baumannii
GCA_039715435.1	100	0.547945205	32	860685	Complete	12	1	11	1	1	1	1	1	1	1	1	1	1	1	1	Acinetobacter baumannii	Acinetobacter baumannii
GCA_039715455.1	100	0	46	471328	Complete	12	1	11	1	1	1	1	1	1	1	1	1	1	1	1	Acinetobacter baumannii	Acinetobacter baumannii
GCA_039715475.1	100	0	31	386597	Complete	12	1	11	1	1	1	1	1	1	1	1	1	1	1	1	Acinetobacter baumannii	Acinetobacter baumannii
GCA_039715505.1	100	0.068493151	24	910795	Complete	12	1	11	1	1	1	1	1	1	1	1	1	1	1	1	Acinetobacter baumannii	Acinetobacter baumannii
GCA_039715525.1	100	0	15	461280	Complete	12	1	11	1	1	1	1	1	1	1	1	1	1	1	1	Acinetobacter baumannii	Acinetobacter baumannii
GCA_039715555.1	100	0.273972603	33	476785	Complete	12	1	11	1	1	1	1	1	1	1	1	1	1	1	1	Acinetobacter baumannii	Acinetobacter baumannii
GCA_039715595.1	100	0.547945205	32	860685	Complete	12	1	11	1	1	1	1	1	1	1	1	1	1	1	1	Acinetobacter baumannii	Acinetobacter baumannii
GCA_039715615.1	100	0.547945205	33	860685	Complete	12	1	11	1	1	1	1	1	1	1	1	1	1	1	1	Acinetobacter baumannii	Acinetobacter baumannii
GCA_039715635.1	100	0	32	440658	Incomplete	2	1	0	0	1	0	0	0	0	0	0	0	0	0	1	Acinetobacter baumannii	Acinetobacter baumannii
GCA_039715755.1	100	0.547945205	33	860685	Complete	12	1	11	1	1	1	1	1	1	1	1	1	1	1	1	Acinetobacter baumannii	Acinetobacter baumannii
GCA_039715775.1	100	0	38	367995	Complete	12	1	11	1	1	1	1	1	1	1	1	1	1	1	1	Acinetobacter baumannii	Acinetobacter baumannii
GCA_039769755.1	99.94	2.48	23	483477	Complete	12	1	11	1	1	1	1	1	1	1	1	1	1	1	1	Acinetobacter baumannii	Acinetobacter baumannii
GCA_039769815.1	99.94	0.64	34	254954	Incomplete	11	1	9	0	1	1	1	1	1	1	1	1	1	1	1	Acinetobacter baumannii	Acinetobacter baumannii
GCA_039770115.1	99.94	0.65	24	437012	Complete	12	1	11	1	1	1	1	1	1	1	1	1	1	1	1	Acinetobacter baumannii	Acinetobacter baumannii
GCA_039779435.1	99.61	0.25	3	3969673	Complete	12	1	11	1	1	1	1	1	1	1	1	1	1	1	1	Acinetobacter baumannii	Acinetobacter baumannii
GCA_039780165.1	99.86	0.34	4	4089266	Complete	12	1	11	1	1	1	1	1	1	1	1	1	1	1	1	Acinetobacter baumannii	Acinetobacter baumannii
GCA_039938815.1	100	0.136986301	24	475253	Complete	12	1	11	1	1	1	1	1	1	1	1	1	1	1	1	Acinetobacter baumannii	Acinetobacter baumannii
GCA_039938835.1	100	0.136986301	19	475068	Complete	12	1	11	1	1	1	1	1	1	1	1	1	1	1	1	Acinetobacter baumannii	Acinetobacter baumannii
GCA_039938875.1	100	0.136986301	24	475161	Complete	12	1	11	1	1	1	1	1	1	1	1	1	1	1	1	Acinetobacter baumannii	Acinetobacter baumannii
GCA_039938895.1	100	0.136986301	22	475068	Complete	12	1	11	1	1	1	1	1	1	1	1	1	1	1	1	Acinetobacter baumannii	Acinetobacter baumannii
GCA_040008325.1	99.91	0.17	42	191554	Complete	12	1	11	1	1	1	1	1	1	1	1	1	1	1	1	Acinetobacter baumannii	Acinetobacter baumannii
GCA_040012855.1	99.83	0.25	49	140680	Complete	12	1	11	1	1	1	1	1	1	1	1	1	1	1	1	Acinetobacter baumannii	Acinetobacter baumannii
GCA_040076795.1	100	2.511415525	32	388594	Complete	12	1	11	1	1	1	1	1	1	1	1	1	1	1	1	Acinetobacter baumannii	Acinetobacter baumannii
GCA_040124085.1	100	0.821917808	30	388253	Complete	12	1	11	1	1	1	1	1	1	1	1	1	1	1	1	Acinetobacter baumannii	Acinetobacter baumannii
GCA_040183995.2	100	0	2	3894702	Complete	12	1	11	1	1	1	1	1	1	1	1	1	1	1	1	Acinetobacter baumannii	Acinetobacter baumannii
GCA_040191795.1	98.82	0.25	3	3929972	Complete	12	1	11	1	1	1	1	1	1	1	1	1	1	1	1	Acinetobacter baumannii	Acinetobacter baumannii
GCA_040267665.1	98.82	0.64	1	4001356	Complete	12	1	11	1	1	1	1	1	1	1	1	1	1	1	1	Acinetobacter baumannii	Acinetobacter baumannii
GCA_040273015.2	100	0.273972603	3	3854337	Complete	12	1	11	1	1	1	1	1	1	1	1	1	1	1	1	Acinetobacter baumannii	Acinetobacter baumannii
GCA_040273095.2	100	0.273972603	2	3879769	Complete	12	1	11	1	1	1	1	1	1	1	1	1	1	1	1	Acinetobacter baumannii	Acinetobacter baumannii
GCA_040273435.2	100	0.273972603	2	4008975	Complete	12	1	11	1	1	1	1	1	1	1	1	1	1	1	1	Acinetobacter baumannii	Acinetobacter baumannii
GCA_040301345.1	99.61	1.99	39	364690	Complete	12	1	11	1	1	1	1	1	1	1	1	1	1	1	1	Acinetobacter baumannii	Acinetobacter baumannii
GCA_040301465.1	99.86	0.93	46	258040	Incomplete	2	1	0	0	1	0	0	0	0	0	0	0	0	0	1	Acinetobacter baumannii	Acinetobacter baumannii
[truncated: 917 more rows]
